# Supplementary material for: Programming of the respiratory epithelium in utero - insight from the amniotic epithelial methylome
Source: medRxiv. 2025 Oct 3:2025.10.02.25337047. Preprint. [Version 1] doi: 10.1101/2025.10.02.25337047 (PMC12622113; doi:10.1101/2025.10.02.25337047)
Supplement: Supplement 2 — Table E1. Tissue-Specific Differentially Methylated Regions (DMRs) and Positions (DMPs). Results of differential methylation analysis comparing amniotic and nasal epithelium. [file media-2.csv]

CpG site position	logFC	AveExpr	t	P.Value	adj.P.Val	B
chr10:120765190	0.252195122	1.669756098	1.76996937	0.078539567	0.100000064	-6.536682337
chrX:154092657	-0.3	2.316707317	-1.769967798	0.07853983	0.10000038	-6.536685083
chr21:40842148	0.234268293	-4.098719512	1.769967009	0.078539962	0.10000053	-6.536686462
chr19:45402596	0.138414634	-3.917987805	1.769966082	0.078540117	0.100000709	-6.53668808
chr13:112441804	-0.167317073	2.995243902	-1.769964934	0.078540308	0.100000935	-6.536690085
chr18:78975598	0.188536585	-2.550853659	1.7699648	0.078540331	0.100000946	-6.536690319
chr14:100404543	0.26097561	0.709878049	1.769964043	0.078540457	0.100001088	-6.536691641
chr1:168056287	-0.219268293	0.538780488	-1.769963028	0.078540627	0.100001286	-6.536693413
chr8:141225291	0.328414634	-0.53054878	1.769962694	0.078540683	0.100001339	-6.536693997
chr9:62897721	0.276219512	-3.63445122	1.769961967	0.078540805	0.100001476	-6.536695267
chr1:92484870	0.125487805	-4.525060976	1.769959791	0.078541168	0.100001921	-6.536699067
chr13:49691616	0.144268293	-4.366890244	1.769957415	0.078541566	0.100002408	-6.536703216
chr9:134068292	0.149634146	-3.610670732	1.769956538	0.078541712	0.100002577	-6.536704747
chr22:29315696	0.147804878	-4.058536585	1.769956184	0.078541772	0.100002634	-6.536705366
chr8:133569875	0.117926829	-4.184573171	1.76995556	0.078541876	0.100002748	-6.536706456
chr12:2959761	0.133780488	-3.299939024	1.769953137	0.078542281	0.100003246	-6.536710686
chr3:48440466	0.124268293	-4.254329268	1.76995136	0.078542578	0.100003606	-6.53671379
chr7:90245454	0.119390244	-4.086890244	1.769950722	0.078542685	0.100003723	-6.536714904
chr20:62881744	-0.159756098	2.810487805	-1.769949733	0.07854285	0.100003916	-6.536716631
chr1:248873545	0.137560976	-4.437439024	1.769949518	0.078542886	0.100003943	-6.536717008
chr7:32892757	0.127682927	-4.262987805	1.769949258	0.07854293	0.10000398	-6.536717461
chr22:19479258	0.122682927	-3.741829268	1.76994757	0.078543212	0.100004315	-6.536720408
chr22:45014274	-0.143292683	0.275060976	-1.769947514	0.078543221	0.100004315	-6.536720507
chr13:40158782	0.210487805	3.000609756	1.769947362	0.078543247	0.100004329	-6.536720772
chr1:109251870	-0.195853659	3.660365854	-1.769946328	0.07854342	0.100004531	-6.536722578
chr9:133375897	0.133780488	-4.172987805	1.769945418	0.078543572	0.100004706	-6.536724166
chrX:24362221	0.204390244	3.223658537	1.769941838	0.07854417	0.10000545	-6.536730419
chr4:1113414	0.21402439	-1.628353659	1.769940995	0.078544312	0.100005611	-6.536731891
chr12:32535483	0.134512195	-3.678963415	1.769940823	0.07854434	0.10000563	-6.536732191
chr10:133021763	0.187195122	3.476890244	1.76994019	0.078544446	0.100005746	-6.536733297
chr9:70533498	0.22304878	3.066280488	1.769939108	0.078544627	0.100005958	-6.536735186
chrX:48521636	0.176463415	-1.960670732	1.769938829	0.078544674	0.100005999	-6.536735674
chr20:63979247	0.145853659	-3.754268293	1.769936984	0.078544982	0.100006374	-6.536738895
chr13:32427700	0.182804878	-3.506158537	1.769935908	0.078545162	0.100006585	-6.536740774
chr14:64550023	0.123536585	-3.893597561	1.769935403	0.078545246	0.100006674	-6.536741656
chr17:44222006	0.129268293	-3.938292683	1.769935315	0.078545261	0.100006674	-6.536741811
chrX:123562555	-0.18597561	3.423353659	-1.769933289	0.0785456	0.100007088	-6.536745349
chr3:64217507	0.208902439	3.145426829	1.769933191	0.078545616	0.10000709	-6.536745519
chr3:72848917	0.124390244	-3.756463415	1.769932514	0.07854573	0.100007216	-6.536746703
chr5:1088317	-0.19804878	3.261829268	-1.769932251	0.078545774	0.100007254	-6.536747161
chrX:41123623	0.162804878	2.854329268	1.769931733	0.07854586	0.100007346	-6.536748066
chr14:65412368	0.128292683	-4.577195122	1.769930369	0.078546088	0.100007618	-6.536750448
chr3:13895689	0.126219512	-4.123353659	1.769929901	0.078546167	0.100007699	-6.536751265
chr13:99983985	0.182439024	-3.174146341	1.769929152	0.078546292	0.10000784	-6.536752573
chr19:55615827	-0.174390244	3.232560976	-1.769928893	0.078546335	0.100007877	-6.536753025
chr19:13865773	0.152073171	-3.880914634	1.769928764	0.078546357	0.100007886	-6.53675325
chr3:2099130	0.13097561	-4.429146341	1.769928105	0.078546467	0.100008008	-6.536754401
chr12:94150675	0.212926829	-3.222926829	1.769927144	0.078546628	0.100008195	-6.53675608
chr6:31962795	-0.177073171	3.391097561	-1.769925981	0.078546822	0.100008424	-6.536758111
chr19:45405039	0.142317073	-4.245304878	1.7699224	0.078547421	0.100009168	-6.536764365
chr2:231198830	0.125487805	-4.587987805	1.769920884	0.078547675	0.100009473	-6.536767012
chr1:31619289	-0.17097561	3.33804878	-1.769916028	0.078548487	0.100010488	-6.536775492
chr13:27928068	0.194512195	-3.617865854	1.769914749	0.0785487	0.100010742	-6.536777725
chr9:121695823	-0.177195122	3.402256098	-1.769912504	0.078549076	0.100011202	-6.536781646
chr19:5711281	-0.163780488	3.809573171	-1.769911855	0.078549184	0.100011322	-6.53678278
chr6:18368558	0.258658537	3.686890244	1.76991155	0.078549235	0.100011369	-6.536783312
chr12:54391491	0.137682927	-3.355426829	1.769909716	0.078549542	0.100011741	-6.536786515
chr17:76354274	0.126463415	-4.143841463	1.769909579	0.078549565	0.100011752	-6.536786754
chr12:54005077	-0.280487805	-1.763536585	-1.769908725	0.078549708	0.100011907	-6.536788245
chr5:129460662	0.134146341	-4.034146341	1.769908679	0.078549716	0.100011907	-6.536788326
chrX:101781012	0.189634146	2.550304878	1.769908373	0.078549767	0.100011954	-6.536788861
chr1:31394820	0.127682927	-4.140670732	1.769906665	0.078550052	0.100012299	-6.536791843
chr13:112164499	0.202804878	3.469207317	1.769906524	0.078550076	0.100012311	-6.536792088
chr9:33264434	0.125487805	-4.101646341	1.769904744	0.078550374	0.100012671	-6.536795198
chr12:27797899	-0.159390244	4.091646341	-1.769902718	0.078550712	0.100013084	-6.536798735
chr19:48933586	0.149634146	-4.186158537	1.769902024	0.078550828	0.100013214	-6.536799947
chr1:107259991	0.224634146	2.566707317	1.76990086	0.078551023	0.100013444	-6.536801981
chr13:27251772	0.126707317	-3.81554878	1.769900438	0.078551094	0.100013515	-6.536802716
chr14:60515630	0.176341463	-3.975853659	1.769900117	0.078551147	0.100013565	-6.536803277
chr20:18466725	0.119268293	-4.092682927	1.769898372	0.078551439	0.100013918	-6.536806325
chr18:57353480	0.226585366	-3.601829268	1.769896723	0.078551715	0.100014251	-6.536809203
chr13:114060124	-0.206097561	3.419146341	-1.769896624	0.078551731	0.100014254	-6.536809377
chr13:110424910	-0.183902439	3.165121951	-1.769896343	0.078551778	0.100014296	-6.536809868
chr7:150951712	-0.212804878	3.61652439	-1.769896122	0.078551815	0.100014324	-6.536810254
chr3:37176396	0.122682927	-4.532682927	1.769892438	0.078552431	0.10001509	-6.536816687
chr17:74372191	0.194756098	3.394085366	1.769892208	0.07855247	0.100015121	-6.536817089
chr5:181194465	-0.174390244	3.208902439	-1.76989116	0.078552645	0.100015326	-6.536818918
chr2:233756968	-0.251707317	1.920365854	-1.769889822	0.078552869	0.100015593	-6.536821256
chr4:118278465	0.124634146	-3.11597561	1.769888625	0.078553069	0.100015829	-6.536823346
chr19:55166351	0.130853659	-4.554207317	1.769887042	0.078553334	0.100016148	-6.53682611
chr9:98057694	0.216097561	-1.360487805	1.769886509	0.078553423	0.100016243	-6.536827041
chr4:139114966	-0.150487805	3.491707317	-1.769885926	0.078553521	0.100016349	-6.53682806
chr19:19320282	0.13402439	-4.200792683	1.769885652	0.078553566	0.100016389	-6.536828537
chr5:160280552	0.205121951	2.623780488	1.769885147	0.078553651	0.100016471	-6.536829419
chr2:127811114	0.120609756	-4.263841463	1.769885093	0.07855366	0.100016471	-6.536829513
chr10:7172298	-0.167195122	3.458109756	-1.769884815	0.078553706	0.100016512	-6.536829999
chr17:42017401	0.113414634	-4.099512195	1.769883895	0.07855386	0.10001669	-6.536831606
chr19:48364089	0.123536585	-4.175304878	1.769883238	0.07855397	0.100016812	-6.536832753
chr15:41660808	0.132073171	-4.384329268	1.769882062	0.078554167	0.100017044	-6.536834807
chr4:121870158	0.124756098	-4.366890244	1.769881946	0.078554186	0.10001705	-6.53683501
chr20:37180656	-0.195365854	2.994634146	-1.769879729	0.078554557	0.100017504	-6.536838882
chr1:32181357	-0.186463415	2.555060976	-1.769878729	0.078554724	0.100017699	-6.536840628
chr14:71932783	0.130121951	-4.109573171	1.76987804	0.078554839	0.100017827	-6.53684183
chr20:17228003	-0.188292683	-3.375365854	-1.769877641	0.078554906	0.100017894	-6.536842527
chr1:84506443	0.15402439	-3.143963415	1.769876109	0.078555162	0.100018201	-6.536845202
chr20:40689290	0.132804878	-4.446646341	1.769873885	0.078555534	0.100018657	-6.536849085
chr7:155901767	-0.174390244	3.521707317	-1.769871798	0.078555883	0.100019083	-6.536852731
chr20:5433491	0.22804878	2.58097561	1.769870953	0.078556025	0.100019244	-6.536854206
chr2:166903791	0.163536585	3.167743902	1.769870254	0.078556141	0.100019375	-6.536855426
chr10:32957618	0.128902439	-4.443109756	1.769869568	0.078556256	0.100019503	-6.536856625
chr1:23558594	0.165731707	-3.76445122	1.769868596	0.078556419	0.100019692	-6.536858323
chr16:49858123	0.12195122	-3.81	1.769868222	0.078556481	0.100019753	-6.536858976
chr15:96333377	0.133780488	-3.706768293	1.769867155	0.07855666	0.100019962	-6.536860839
chr1:14351195	-0.233658537	2.989146341	-1.769866504	0.078556769	0.100020072	-6.536861975
chr3:122680838	0.128292683	-4.009146341	1.769866467	0.078556775	0.100020072	-6.53686204
chr13:23889516	0.113536585	-4.100060976	1.769864845	0.078557046	0.100020399	-6.536864873
chr1:16521096	0.181585366	-3.618841463	1.769863878	0.078557208	0.100020586	-6.536866561
chr16:1706421	0.127317073	-4.197439024	1.769863268	0.07855731	0.100020698	-6.536867626
chr19:33374020	0.142926829	-4.07304878	1.769863176	0.078557325	0.100020699	-6.536867787
chr4:10457773	0.199878049	-2.038109756	1.769862625	0.078557417	0.100020785	-6.536868749
chr22:43110670	0.125609756	-4.279512195	1.769862601	0.078557421	0.100020785	-6.536868791
chr5:41968374	0.280609756	3.07445122	1.769862172	0.078557493	0.100020858	-6.536869541
chr7:87876569	0.128536585	-4.613902439	1.769861656	0.078557579	0.100020945	-6.53687044
chr16:2319795	0.193658537	3.415609756	1.769861592	0.07855759	0.100020945	-6.536870552
chr16:1336288	-0.181829268	-2.649939024	-1.769860704	0.078557739	0.100021116	-6.536872103
chr14:99274347	0.13195122	-4.183780488	1.769860295	0.078557807	0.100021185	-6.536872818
chr6:166382281	0.122073171	-4.400426829	1.769858967	0.078558029	0.100021449	-6.536875136
chr6:134175106	0.125731707	-4.256890244	1.769858485	0.07855811	0.100021533	-6.536875979
chr1:155071179	0.115487805	-4.254939024	1.769858291	0.078558142	0.100021557	-6.536876318
chr4:20254703	0.185609756	-4.274390244	1.769857736	0.078558235	0.100021656	-6.536877287
chr11:119729373	0.145609756	-4.536829268	1.769855994	0.078558526	0.100022009	-6.536880328
chr6:3227134	0.116829268	-4.461585366	1.769855067	0.078558681	0.100022188	-6.536881948
chr1:1254340	-0.174390244	3.266341463	-1.769854271	0.078558815	0.100022339	-6.536883338
chr1:26787498	0.149512195	-3.848658537	1.7698534	0.07855896	0.100022506	-6.536884858
chr2:24971870	0.131341463	-4.087865854	1.769851427	0.07855929	0.100022908	-6.536888305
chr16:67247529	0.115243902	-4.220426829	1.769850353	0.07855947	0.100023119	-6.53689018
chr3:49911683	-0.188170732	3.208841463	-1.769850091	0.078559514	0.100023156	-6.536890637
chr6:13486337	0.126585366	-3.618536585	1.769849304	0.078559645	0.100023305	-6.536892011
chr14:68411400	-0.157804878	3.05	-1.769849089	0.078559681	0.100023333	-6.536892386
chrX:135004027	0.191219512	-2.541463415	1.769848839	0.078559723	0.100023368	-6.536892824
chr7:78020136	0.172560976	-3.762865854	1.769848426	0.078559792	0.100023438	-6.536893544
chr5:138213792	0.138658537	-4.075914634	1.769848174	0.078559834	0.100023473	-6.536893985
chr17:36486090	-0.228414634	-2.897743902	-1.769847883	0.078559883	0.100023517	-6.536894493
chr2:179585960	-0.410609756	2.948353659	-1.769847521	0.078559943	0.100023575	-6.536895125
chr18:59308794	0.187317073	-4.362682927	1.769846455	0.078560122	0.100023784	-6.536896986
chr13:100532377	-0.16195122	3.792317073	-1.769846176	0.078560168	0.100023825	-6.536897473
chr12:98515283	0.116219512	-4.436036585	1.76984516	0.078560338	0.100024023	-6.536899247
chr18:58671647	0.128170732	-4.002865854	1.769844563	0.078560438	0.100024132	-6.53690029
chr11:65498196	0.119268293	-3.981585366	1.769844336	0.078560476	0.100024161	-6.536900686
chr3:64445140	0.134268293	-4.096768293	1.769844258	0.078560489	0.100024161	-6.536900823
chr7:29806957	0.123414634	-3.874634146	1.769843279	0.078560653	0.100024346	-6.536902533
chr3:129004118	0.214878049	-3.101219512	1.769843204	0.078560665	0.100024346	-6.536902664
chr5:57422572	0.211097561	2.635060976	1.769843127	0.078560678	0.100024346	-6.536902797
chr10:133095175	0.242682927	3.051585366	1.76984267	0.078560755	0.100024426	-6.536903596
chr1:39639758	0.129390244	-4.110060976	1.769841824	0.078560896	0.100024587	-6.536905074
chr8:48323087	-0.176219512	3.231890244	-1.769840859	0.078561058	0.100024775	-6.536906759
chr19:1468943	0.16097561	-3.699146341	1.769840134	0.078561179	0.100024911	-6.536908024
chr9:87726381	0.142682927	-4.602073171	1.769839655	0.078561259	0.100024994	-6.53690886
chr1:15698080	-0.153780488	1.397134146	-1.769839527	0.07856128	0.100024994	-6.536909084
chr15:40133721	0.207804878	2.99695122	1.769839484	0.078561287	0.100024994	-6.536909159
chr20:2751186	0.182926829	-3.586219512	1.769838744	0.078561411	0.100025133	-6.536910452
chr3:57098292	-0.152926829	3.667926829	-1.769838368	0.078561474	0.100025195	-6.536911107
chr18:57121704	0.181219512	-3.577439024	1.769838085	0.078561522	0.100025229	-6.536911603
chr1:90851366	0.122073171	-4.170060976	1.769837951	0.078561544	0.100025229	-6.536911837
chr20:51004724	0.208780488	2.995487805	1.76983795	0.078561544	0.100025229	-6.536911838
chr19:5346226	-0.217195122	-2.4075	-1.769835654	0.078561928	0.1000257	-6.536915848
chr18:47248050	0.209512195	-3.525365854	1.769835413	0.078561968	0.100025733	-6.536916268
chr12:46268109	0.110365854	-4.871280488	1.769834504	0.078562121	0.100025908	-6.536917856
chr16:88048911	-0.17097561	3.543170732	-1.769833491	0.07856229	0.100026106	-6.536919625
chr22:45531896	-0.326585366	-0.086341463	-1.769832978	0.078562376	0.100026197	-6.536920519
chr2:134191631	-0.163658537	2.144878049	-1.769832866	0.078562394	0.100026202	-6.536920717
chr8:93230192	0.167317073	3.212317073	1.769831213	0.078562671	0.100026536	-6.536923602
chr12:124583644	-0.141585366	3.186158537	-1.769830724	0.078562753	0.100026622	-6.536924456
chr20:63294520	0.183170732	1.796219512	1.76983036	0.078562813	0.100026681	-6.536925092
chr19:13135418	-0.186097561	3.532317073	-1.76982996	0.07856288	0.100026748	-6.53692579
chr8:6612589	-0.161707317	4.025487805	-1.769828712	0.078563089	0.100026995	-6.536927969
chr10:62268865	0.130487805	-4.151829268	1.76982775	0.07856325	0.100027182	-6.536929649
chr10:99234954	-0.192073171	-2.152012195	-1.7698268	0.078563409	0.100027366	-6.536931308
chr6:30662890	-0.166707317	3.32847561	-1.769826133	0.078563521	0.10002749	-6.536932474
chr4:2926534	0.156707317	3.091768293	1.769823993	0.078563879	0.100027927	-6.536936211
chr2:176159526	-0.222560976	-3.897987805	-1.769822843	0.078564071	0.100028154	-6.536938218
chr17:82043661	0.188170732	2.203109756	1.76982173	0.078564257	0.100028372	-6.536940162
chr1:2587103	0.128292683	-4.457926829	1.769820941	0.078564389	0.100028522	-6.53694154
chr15:43792679	0.13597561	-3.743353659	1.769819269	0.078564669	0.10002886	-6.53694446
chr6:33410155	0.132682927	-3.825	1.769818874	0.078564735	0.100028926	-6.53694515
chr11:17720794	0.144878049	-3.61	1.769817984	0.078564883	0.100029097	-6.536946703
chr3:61252038	0.243780488	-3.251280488	1.76981779	0.078564916	0.10002912	-6.536947042
chr4:168831694	0.171463415	-3.401585366	1.769817049	0.07856504	0.100029259	-6.536948336
chr13:52738943	0.18597561	-4.0275	1.769816416	0.078565146	0.100029376	-6.536949441
chr15:43106072	0.108414634	-4.483963415	1.769815716	0.078565263	0.100029507	-6.536950663
chr3:138950086	0.180609756	-4.677621951	1.769813544	0.078565626	0.100029951	-6.536954456
chr10:27746477	0.184512195	-4.318841463	1.769812029	0.07856588	0.100030255	-6.536957103
chr10:32346518	0.122195122	-4.227195122	1.769809805	0.078566251	0.100030711	-6.536960986
chr13:28719405	0.163170732	-3.489756098	1.769808941	0.078566396	0.100030876	-6.536962494
chr15:82047514	0.144390244	-4.178658537	1.769808788	0.078566422	0.10003089	-6.536962761
chr12:120369819	0.147439024	-3.596646341	1.769808614	0.078566451	0.100030909	-6.536963065
chr6:116765501	0.128658537	-4.46152439	1.769808268	0.078566509	0.100030965	-6.53696367
chr1:9157063	-0.147926829	3.699085366	-1.769806845	0.078566747	0.100031249	-6.536966155
chr20:5610361	0.129634146	-4.028353659	1.769806441	0.078566814	0.100031317	-6.53696686
chr1:161133056	0.120487805	-4.165487805	1.769806288	0.07856684	0.100031331	-6.536967126
chr20:6691608	-0.200243902	3.539878049	-1.76980593	0.0785669	0.100031389	-6.536967752
chr7:98203614	-0.145365854	3.408414634	-1.769805414	0.078566986	0.100031481	-6.536968653
chr4:80185085	0.167317073	-3.751463415	1.769804774	0.078567093	0.100031599	-6.536969771
chr20:1803521	0.128658537	-4.125914634	1.769801929	0.078567569	0.100032186	-6.536974738
chr19:17542198	-0.208414634	2.497256098	-1.769800973	0.078567729	0.100032372	-6.536976408
chr20:10673285	0.134390244	-3.637439024	1.769800224	0.078567854	0.100032513	-6.536977715
chr17:48101300	0.145	-4.395182927	1.76979956	0.078567965	0.100032636	-6.536978876
chr4:133150737	0.233414634	-3.686219512	1.769799227	0.078568021	0.100032689	-6.536979457
chr15:40569705	0.122560976	-4.733353659	1.769798554	0.078568133	0.100032814	-6.536980632
chr16:56515844	-0.21695122	0.747256098	-1.769797266	0.078568349	0.10003307	-6.536982882
chr7:2383820	0.182073171	1.857378049	1.76979712	0.078568373	0.100033083	-6.536983137
chr5:79720	-0.184634146	3.237439024	-1.769796296	0.078568511	0.10003324	-6.536984575
chr6:166382956	0.124756098	-4.218353659	1.769795618	0.078568624	0.100033366	-6.536985759
chr2:74465347	0.121585366	-4.309573171	1.769795509	0.078568643	0.100033371	-6.53698595
chr14:75176535	0.113170732	-4.206707317	1.769794681	0.078568781	0.100033529	-6.536987395
chr6:53544710	0.189756098	-3.788292683	1.769794419	0.078568825	0.100033566	-6.536987854
chrX:8731695	0.174878049	-3.163780488	1.769793788	0.078568931	0.100033682	-6.536988956
chr18:80065850	0.19804878	3.400243902	1.769793481	0.078568982	0.100033729	-6.53698949
chr19:53103186	0.120243902	-4.413414634	1.769793135	0.07856904	0.100033785	-6.536990096
chr10:121597309	0.150731707	-4.310365854	1.769792449	0.078569154	0.100033913	-6.536991293
chr14:22766277	0.213292683	-2.491280488	1.769791131	0.078569375	0.100034175	-6.536993595
chr14:105204358	0.416219512	0.671280488	1.769789816	0.078569595	0.100034437	-6.53699589
chr15:24675302	0.193536585	2.677012195	1.769788974	0.078569736	0.100034598	-6.53699736
chr20:62007841	-0.179146341	3.694817073	-1.769788132	0.078569876	0.100034759	-6.536998831
chr1:156859631	0.130121951	-4.340426829	1.769786407	0.078570165	0.100035108	-6.537001844
chr1:157046136	0.152682927	-3.605853659	1.769785596	0.078570301	0.100035262	-6.537003259
chr19:48636975	0.134756098	-4.491890244	1.769785116	0.078570381	0.100035346	-6.537004098
chr5:16936712	0.139146341	-4.048719512	1.769784159	0.078570541	0.100035515	-6.537005769
chr11:2474604	0.191707317	-0.624512195	1.76978415	0.078570543	0.100035515	-6.537005785
chr7:5781050	0.125731707	-4.672987805	1.769783213	0.078570699	0.100035697	-6.537007421
chr16:88944495	0.19304878	2.571036585	1.769782508	0.078570817	0.100035828	-6.537008651
chr12:130819714	0.167682927	3.097134146	1.769780658	0.078571127	0.100036204	-6.537011882
chr3:99876115	0.185365854	-4.283536585	1.769780114	0.078571218	0.100036302	-6.537012832
chr16:2223885	0.118658537	-3.936768293	1.769779599	0.078571304	0.100036393	-6.537013732
chr6:160084207	-0.165243902	3.842743902	-1.769779276	0.078571358	0.100036443	-6.537014295
chr7:1989394	-0.163658537	3.541341463	-1.769776853	0.078571763	0.100036931	-6.537018526
chr22:20965403	0.259512195	-3.721707317	1.769776754	0.07857178	0.100036931	-6.537018699
chr12:41436462	0.242560976	2.510060976	1.769776727	0.078571784	0.100036931	-6.537018746
chr3:13649879	0.210609756	1.624085366	1.769774805	0.078572106	0.100037323	-6.537022104
chr12:95943349	0.161341463	-4.581280488	1.769774319	0.078572187	0.100037408	-6.537022952
chr5:38258383	0.128536585	-3.708658537	1.769772681	0.078572461	0.100037738	-6.537025812
chr15:41828221	0.151097561	-4.321280488	1.769771899	0.078572592	0.100037886	-6.537027177
chr1:212447329	-0.251097561	3.432621951	-1.769771702	0.078572625	0.10003791	-6.537027521
chr17:59708347	0.143780488	-3.612256098	1.769771488	0.07857266	0.100037937	-6.537027894
chr20:845071	-0.21304878	-1.331158537	-1.769771401	0.078572675	0.100037938	-6.537028047
chr5:56909380	0.119146341	-4.043841463	1.769770909	0.078572757	0.100038024	-6.537028906
chr16:84922143	-0.161097561	3.082134146	-1.769769359	0.078573017	0.100038336	-6.537031613
chr21:18403455	0.205	1.517378049	1.769768786	0.078573112	0.10003844	-6.537032613
chr12:58504067	-0.230487805	2.891707317	-1.769768497	0.078573161	0.100038483	-6.537033118
chr9:94259534	0.124268293	-3.850670732	1.769768162	0.078573217	0.100038536	-6.537033703
chr7:2404122	0.124634146	-4.286097561	1.769767588	0.078573313	0.10003864	-6.537034704
chr14:31084577	0.182804878	2.104817073	1.769764802	0.078573779	0.100039215	-6.53703957
chr9:4174938	0.267439024	0.357987805	1.769761429	0.078574343	0.100039915	-6.53704546
chr13:27791903	0.18402439	-3.474939024	1.769761085	0.078574401	0.10003997	-6.53704606
chr3:53160704	0.119146341	-4.696280488	1.769760423	0.078574511	0.100040093	-6.537047216
chr19:2513575	0.183902439	2.320243902	1.769759709	0.078574631	0.100040226	-6.537048462
chr2:241813066	0.183536585	2.213841463	1.76975938	0.078574686	0.100040278	-6.537049038
chr9:128702374	0.114268293	-3.971036585	1.769759137	0.078574726	0.100040312	-6.537049462
chr15:88467779	0.121463415	-4.438536585	1.769758112	0.078574898	0.100040512	-6.537051252
chr9:104764173	0.123536585	-4.247134146	1.769757211	0.078575049	0.100040685	-6.537052826
chr15:45129483	0.241219512	-3.65804878	1.769756984	0.078575087	0.100040715	-6.537053221
chrX:48897428	0.161097561	-1.669695122	1.769754975	0.078575423	0.100041125	-6.53705673
chr1:154870685	-0.178170732	2.416768293	-1.769754857	0.078575442	0.100041132	-6.537056935
chr8:143381660	0.174878049	2.855487805	1.769754624	0.078575481	0.100041163	-6.537057343
chr6:4482732	-0.187439024	3.144817073	-1.769753924	0.078575598	0.100041294	-6.537058564
chr16:47461029	0.133292683	-3.941890244	1.769751541	0.078575997	0.100041783	-6.537062726
chr12:106583704	0.147317073	-4.415365854	1.769749599	0.078576322	0.100042178	-6.537066117
chr15:99059410	0.138658537	-3.653353659	1.769747302	0.078576706	0.100042649	-6.537070128
chr3:158732251	0.138780488	-4.634146341	1.769747121	0.078576736	0.100042669	-6.537070445
chr6:31441431	0.209756098	1.181707317	1.769745334	0.078577035	0.100043032	-6.537073563
chr7:44606387	0.135731707	-4.028963415	1.769743195	0.078577393	0.100043469	-6.537077299
chr16:28879829	0.127195122	-4.115914634	1.769743063	0.078577415	0.100043479	-6.53707753
chr1:155979040	0.129756098	-4.022195122	1.769741894	0.078577611	0.100043709	-6.537079571
chr6:73452296	0.161341463	-4.082987805	1.769741672	0.078577648	0.100043738	-6.537079959
chr15:27527441	0.213902439	3.028780488	1.7697407	0.078577811	0.100043927	-6.537081656
chr1:26111209	0.120365854	-4.134939024	1.769737619	0.078578326	0.100044565	-6.537087036
chr17:81803631	-0.23304878	-2.422256098	-1.769736695	0.07857848	0.100044724	-6.53708865
chr10:37976424	0.138780488	-3.920365854	1.769736683	0.078578482	0.100044724	-6.53708867
chr15:84600610	0.123902439	-4.13902439	1.769736613	0.078578494	0.100044724	-6.537088793
chr6:109441381	0.117682927	-4.01152439	1.76973611	0.078578578	0.100044813	-6.537089671
chr13:112879725	-0.164268293	3.552865854	-1.769735653	0.078578655	0.100044892	-6.537090469
chr17:62137431	-0.173902439	3.261219512	-1.769734677	0.078578818	0.100045082	-6.537092172
chr5:175778969	-0.214878049	1.487073171	-1.769734576	0.078578835	0.100045085	-6.537092349
chr11:19712465	0.117317073	-4.457682927	1.769734414	0.078578862	0.100045101	-6.537092632
chr1:248847628	-0.19195122	3.104146341	-1.769733248	0.078579057	0.100045331	-6.537094668
chr14:102923618	0.23	-3.505731707	1.769733	0.078579099	0.100045366	-6.537095101
chr10:104640614	0.187926829	-3.571890244	1.769730526	0.078579512	0.100045874	-6.537099421
chr16:2027247	0.146463415	-3.890670732	1.769728263	0.078579891	0.100046338	-6.537103373
chr19:7920133	0.124146341	-4.211829268	1.769727756	0.078579976	0.100046428	-6.537104259
chr6:159789155	0.137804878	-4.324512195	1.769727093	0.078580087	0.100046551	-6.537105416
chr4:70993460	0.127682927	-4.012621951	1.769726136	0.078580247	0.100046736	-6.537107086
chr2:156334067	0.118658537	-4.064817073	1.769726015	0.078580267	0.100046744	-6.537107298
chr19:5592782	-0.166463415	3.650060976	-1.769725677	0.078580324	0.100046797	-6.537107888
chr1:111145718	0.181219512	2.865121951	1.769724404	0.078580537	0.10004705	-6.537110112
chr2:100422880	-0.193780488	2.406280488	-1.769722524	0.078580851	0.100047432	-6.537113394
chr2:71130152	0.187926829	-3.892378049	1.769721544	0.078581015	0.100047623	-6.537115105
chr10:70114995	-0.154634146	3.218658537	-1.769719685	0.078581326	0.100047987	-6.537118352
chr7:64314020	0.187195122	-4.104085366	1.769719663	0.07858133	0.100047987	-6.53711839
chr5:1245618	0.190487805	1.898414634	1.769719474	0.078581361	0.100048009	-6.537118719
chr1:37764516	0.131707317	-4.158414634	1.7697179	0.078581624	0.100048326	-6.537121468
chr2:9323224	-0.182195122	3.234756098	-1.769717426	0.078581704	0.100048408	-6.537122295
chr1:50425368	0.161341463	-3.632256098	1.76971675	0.078581817	0.100048534	-6.537123476
chr5:154858327	0.13	-4.265365854	1.769715468	0.078582031	0.100048789	-6.537125715
chr22:44934759	0.192195122	2.162682927	1.769715382	0.078582046	0.100048789	-6.537125864
chr17:58249619	0.12	-4.213414634	1.769713184	0.078582413	0.100049238	-6.537129702
chr8:22089669	0.130609756	-3.69347561	1.769712445	0.078582537	0.100049378	-6.537130992
chr16:24539754	0.131219512	-4.207560976	1.769708608	0.078583179	0.100050176	-6.537137692
chr16:63368815	-0.21902439	3.175731707	-1.769708	0.078583281	0.100050288	-6.537138754
chr1:211134135	0.132195122	-4.301219512	1.769706419	0.078583545	0.100050606	-6.537141515
chr19:53866166	0.138536585	-3.395243902	1.769704787	0.078583818	0.100050935	-6.537144365
chr16:29876891	-0.185487805	-3.382987805	-1.769701376	0.078584389	0.100051644	-6.537150321
chr2:241848960	0.263292683	3.782987805	1.769698816	0.078584817	0.100052171	-6.53715479
chr16:88018579	-0.187560976	3.678536585	-1.769698068	0.078584942	0.100052297	-6.537156097
chr11:45355428	0.179146341	-3.939207317	1.769698052	0.078584945	0.100052297	-6.537156125
chr15:40929290	0.119390244	-3.793841463	1.769696312	0.078585236	0.100052649	-6.537159164
chr8:80487208	0.13402439	-4.723353659	1.769695828	0.078585317	0.100052734	-6.537160009
chr16:70762555	-0.164512195	3.981890244	-1.76969475	0.078585497	0.100052945	-6.53716189
chr1:22812608	-0.206585366	2.342926829	-1.769693864	0.078585645	0.100053115	-6.537163437
chr4:736715	-0.175	3.966158537	-1.769690222	0.078586255	0.100053863	-6.537169798
chr11:68903942	0.128780488	-4.447073171	1.769690181	0.078586261	0.100053863	-6.537169868
chr8:22130161	0.14	-3.959512195	1.769688729	0.078586504	0.100054154	-6.537172404
chr10:133015176	0.195121951	3.604146341	1.769687057	0.078586784	0.100054492	-6.537175324
chr7:102286537	0.126219512	-4.11847561	1.769685491	0.078587046	0.100054808	-6.537178059
chr8:133570590	0.12695122	-4.181036585	1.769685232	0.07858709	0.100054844	-6.537178511
chr9:137205838	0.130487805	-4.483536585	1.769684693	0.07858718	0.100054941	-6.537179452
chr11:3056867	0.120365854	-4.524085366	1.769683552	0.078587371	0.100055162	-6.537181443
chr16:87704924	-0.189512195	2.892560976	-1.76968348	0.078587382	0.100055162	-6.537181568
chr4:155208435	0.216829268	-4.167195122	1.769681986	0.078587633	0.100055463	-6.537184178
chr8:144798593	0.136463415	-4.298353659	1.769681826	0.078587659	0.100055478	-6.537184457
chr13:99956086	0.190243902	-3.857926829	1.769680516	0.078587878	0.100055739	-6.537186745
chr7:1547354	-0.178292683	2.780243902	-1.76967954	0.078588042	0.100055915	-6.53718845
chr20:62840701	-0.189146341	2.624939024	-1.76967952	0.078588045	0.100055915	-6.537188484
chr9:37592596	0.126707317	-3.97152439	1.769678265	0.078588255	0.100056164	-6.537190676
chr21:46197065	0.16597561	3.833597561	1.769676892	0.078588485	0.100056438	-6.537193073
chr8:57143942	0.190243902	0.61402439	1.769676165	0.078588606	0.100056574	-6.537194342
chr15:68229603	0.134268293	-4.187378049	1.769675994	0.078588635	0.100056592	-6.537194641
chr18:6966228	-0.163658537	3.35402439	-1.76967476	0.078588841	0.100056837	-6.537196794
chr22:30246466	0.140243902	-4.392926829	1.769674594	0.078588869	0.100056854	-6.537197085
chr2:32277779	0.115853659	-4.023658537	1.769673694	0.07858902	0.100057027	-6.537198657
chr2:232485909	0.138902439	-4.256768293	1.769672941	0.078589146	0.100057169	-6.537199971
chr17:27158453	-0.212682927	2.755853659	-1.769672629	0.078589198	0.100057218	-6.537200516
chr2:233854544	0.128902439	-4.106646341	1.769672434	0.07858923	0.100057241	-6.537200856
chr19:42387236	0.123902439	-4.119756098	1.76967191	0.078589318	0.100057334	-6.537201771
chr17:75047624	0.153292683	-3.70445122	1.769671735	0.078589347	0.100057352	-6.537202077
chr15:90234571	-0.196219512	-3.024085366	-1.769671656	0.078589361	0.100057352	-6.537202215
chrX:40580950	0.182073171	-3.062256098	1.769668924	0.078589818	0.100057915	-6.537206985
chr17:81396093	0.215365854	-4.094512195	1.769667256	0.078590097	0.100058252	-6.537209898
chr3:47579378	0.145853659	-3.717439024	1.7696664	0.07859024	0.100058416	-6.537211392
chr16:89542089	-0.156097561	2.571585366	-1.769665235	0.078590435	0.100058646	-6.537213426
chr1:222472530	-0.231585366	3.712621951	-1.769664621	0.078590538	0.100058743	-6.537214498
chr5:148654242	0.239146341	-3.746158537	1.769664611	0.078590539	0.100058743	-6.537214517
chr18:50878894	0.119512195	-3.798902439	1.769664477	0.078590562	0.100058753	-6.537214751
chr8:144462111	0.143292683	-3.568963415	1.769663898	0.078590659	0.100058858	-6.537215761
chr14:68389940	0.176219512	3.154939024	1.769662471	0.078590897	0.100059143	-6.537218253
chrX:150364482	-0.164756098	-1.92445122	-1.769661706	0.078591025	0.100059288	-6.537219588
chr2:38076247	0.183536585	-4.38152439	1.769661445	0.078591069	0.100059325	-6.537220044
chr1:13700035	0.146829268	-4.141219512	1.769661179	0.078591113	0.100059364	-6.537220508
chr1:205631143	0.178536585	-3.617317073	1.769658268	0.078591601	0.100059965	-6.537225592
chr6:30196909	-0.189390244	3.484085366	-1.769656196	0.078591947	0.100060388	-6.537229209
chr9:125748353	0.114878049	-4.493414634	1.76965552	0.07859206	0.100060514	-6.537230389
chr5:151925530	0.147926829	-2.952865854	1.769653819	0.078592345	0.100060858	-6.53723336
chr7:142855125	0.126829268	-4.247073171	1.769653303	0.078592431	0.10006095	-6.53723426
chr5:173237949	0.196097561	-3.421219512	1.769651603	0.078592716	0.100061294	-6.537237229
chr5:7886598	0.179878049	2.519817073	1.769650764	0.078592856	0.100061454	-6.537238694
chr11:4094790	0.12902439	-4.561463415	1.769649473	0.078593072	0.100061711	-6.537240948
chr1:226737307	0.119878049	-3.750670732	1.76964916	0.078593124	0.100061759	-6.537241495
chr17:82851740	-0.169512195	3.361463415	-1.769648988	0.078593153	0.100061777	-6.537241795
chr1:39788085	0.220487805	-3.093292683	1.769647785	0.078593354	0.100062015	-6.537243896
chr15:53197471	0.135365854	-3.857682927	1.76964703	0.078593481	0.100062158	-6.537245213
chr16:70381039	0.129146341	-4.277743902	1.769644069	0.078593976	0.10006277	-6.537250384
chr20:49335570	0.20304878	2.945914634	1.769643781	0.078594024	0.100062813	-6.537250887
chr15:45116868	0.163658537	-4.051829268	1.769642825	0.078594184	0.100062999	-6.537252556
chr1:1318942	-0.16695122	2.784939024	-1.769642386	0.078594258	0.100063062	-6.537253323
chr2:176189935	-0.191219512	-4.271341463	-1.769642334	0.078594266	0.100063062	-6.537253413
chr9:35604680	0.140365854	-3.461402439	1.769642272	0.078594277	0.100063062	-6.537253521
chr22:19178291	0.126829268	-4.342439024	1.769641598	0.078594389	0.100063187	-6.537254699
chr8:19940311	-0.196219512	-4.339207317	-1.769641391	0.078594424	0.100063213	-6.53725506
chr17:74785523	-0.178658537	2.852378049	-1.769640219	0.07859462	0.100063444	-6.537257106
chr16:2603365	0.144268293	-3.909939024	1.769639624	0.07859472	0.100063552	-6.537258146
chr1:76699835	0.215	3.54652439	1.769639281	0.078594777	0.100063607	-6.537258745
chr14:24339718	-0.17902439	-4.026219512	-1.769637033	0.078595153	0.100064068	-6.53726267
chr9:100337670	-0.164512195	3.473353659	-1.769636945	0.078595168	0.100064068	-6.537262822
chr10:43350849	0.240365854	-2.292256098	1.769632059	0.078595985	0.100065091	-6.537271354
chr7:151341992	0.128902439	-3.514085366	1.769630878	0.078596183	0.100065324	-6.537273416
chr12:7132706	0.194146341	0.573658537	1.76963014	0.078596306	0.100065463	-6.537274705
chr3:25665171	0.12804878	-3.462195122	1.769627106	0.078596814	0.100066063	-6.537280002
chr11:16397706	0.228780488	0.992073171	1.769627095	0.078596816	0.100066063	-6.537280021
chr6:53544569	0.127439024	-4.462743902	1.769627062	0.078596821	0.100066063	-6.537280079
chr20:25081251	0.139146341	-4.201402439	1.769626812	0.078596863	0.100066099	-6.537280516
chr10:103077171	-0.151219512	3.870243902	-1.769625792	0.078597034	0.100066297	-6.537282296
chr1:29238510	0.147926829	-4.210792683	1.769624826	0.078597195	0.100066485	-6.537283983
chr10:116272357	-0.183292683	-3.642865854	-1.769623892	0.078597352	0.10006666	-6.537285615
chr1:223713069	0.134634146	-3.54	1.769623831	0.078597362	0.10006666	-6.537285721
chr17:81398491	-0.274756098	-4.197256098	-1.769622559	0.078597575	0.100066913	-6.537287942
chr1:29645923	-0.171219512	2.903536585	-1.769621721	0.078597715	0.100067073	-6.537289404
chr19:12847373	-0.251097561	0.030914634	-1.769621222	0.078597799	0.100067161	-6.537290276
chr6:53544995	0.131341463	-4.468719512	1.76962044	0.078597929	0.100067309	-6.537291641
chr6:157943993	-0.17902439	3.438292683	-1.769617485	0.078598424	0.10006792	-6.5372968
chr2:232452620	0.215731707	2.638109756	1.769615855	0.078598696	0.100068249	-6.537299646
chrX:150654070	-0.151097561	2.301036585	-1.769615452	0.078598764	0.100068317	-6.53730035
chr13:43787035	0.13	-3.71195122	1.769614984	0.078598842	0.100068399	-6.537301169
chr19:56621850	0.201219512	3.256707317	1.769612563	0.078599247	0.100068896	-6.537305395
chr9:108862742	0.161707317	3.618658537	1.769612148	0.078599317	0.100068966	-6.53730612
chr2:112567913	-0.157195122	3.67054878	-1.769610987	0.078599511	0.100069195	-6.537308147
chrX:51407189	0.204512195	2.619939024	1.769607344	0.07860012	0.100069953	-6.537314507
chr19:11848814	0.148292683	-4.598292683	1.769606467	0.078600267	0.100070121	-6.537316039
chr16:57639377	-0.247073171	-2.205243902	-1.769606327	0.078600291	0.100070133	-6.537316283
chr2:228180664	0.210243902	-3.772439024	1.769605467	0.078600435	0.100070298	-6.537317784
chr15:72474128	0.131585366	-3.718597561	1.769603877	0.078600701	0.100070618	-6.537320561
chr9:97077641	0.186829268	-0.702804878	1.769603093	0.078600832	0.100070767	-6.53732193
chr10:132615032	-0.156219512	3.998597561	-1.769602584	0.078600917	0.100070857	-6.537322818
chr10:92690268	0.283658537	-3.760853659	1.769602281	0.078600968	0.100070903	-6.537323348
chr2:202634996	0.168414634	-3.916402439	1.769600447	0.078601275	0.100071276	-6.53732655
chr10:23199777	0.261097561	-3.319207317	1.769599918	0.078601363	0.10007137	-6.537327474
chr10:24950284	-0.150731707	3.02695122	-1.769599256	0.078601474	0.100071488	-6.537328629
chr12:45728625	0.137317073	-4.164634146	1.769599193	0.078601484	0.100071488	-6.537328739
chr12:31362513	0.11	-4.261463415	1.76959808	0.078601671	0.100071706	-6.537330682
chr1:42658344	0.124756098	-4.405060976	1.769597832	0.078601712	0.100071741	-6.537331115
chr12:991023	0.121341463	-3.614939024	1.769595932	0.07860203	0.100072126	-6.537334433
chr5:33841765	-0.210243902	3.016341463	-1.769595853	0.078602043	0.100072126	-6.537334571
chr4:25676359	0.170487805	3.664756098	1.769595658	0.078602076	0.100072149	-6.537334911
chr3:193731048	0.209634146	0.489085366	1.769590698	0.078602906	0.100073187	-6.537343571
chr14:35404628	0.174146341	-3.839268293	1.769590464	0.078602945	0.100073219	-6.537343981
chr16:67806849	0.121097561	-3.942378049	1.769589986	0.078603025	0.100073293	-6.537344814
chr11:43578423	0.188170732	-3.77847561	1.769589947	0.078603031	0.100073293	-6.537344883
chr1:92484355	0.134390244	-3.950243902	1.7695895	0.078603106	0.100073369	-6.537345662
chr20:61253899	0.288658537	-4.117012195	1.769589219	0.078603153	0.100073411	-6.537346154
chr17:49575621	0.13304878	-3.922378049	1.769587952	0.078603365	0.100073663	-6.537348366
chr17:82444472	-0.140243902	3.698780488	-1.769585272	0.078603814	0.100074215	-6.537353045
chr8:42338795	0.142804878	-3.754085366	1.769584632	0.078603921	0.100074333	-6.537354164
chr13:112883724	0.176341463	3.507317073	1.769584046	0.078604019	0.10007444	-6.537355186
chr12:26336379	-0.158170732	3.377865854	-1.769582839	0.078604221	0.100074679	-6.537357294
chr8:140706168	-0.171585366	3.852743902	-1.769582628	0.078604256	0.100074705	-6.537357662
chr7:66607125	0.194268293	3.002012195	1.769579804	0.078604729	0.100075289	-6.537362593
chr5:78985532	0.123292683	-3.88054878	1.769578985	0.078604865	0.100075445	-6.537364022
chr3:194395111	-0.358536585	2.236463415	-1.769577646	0.07860509	0.100075712	-6.53736636
chr3:138115061	0.15402439	-4.177378049	1.769577341	0.078605141	0.100075758	-6.537366894
chr18:46755954	-0.17695122	-3.031890244	-1.769576103	0.078605348	0.100076004	-6.537369054
chr16:4183637	0.132195122	-4.523170732	1.769575867	0.078605387	0.100076036	-6.537369467
chr17:1720972	0.133902439	-3.250609756	1.769575131	0.07860551	0.100076174	-6.537370752
chr7:93890106	0.134878049	-4.000121951	1.769573699	0.07860575	0.100076461	-6.537373253
chr8:6834871	0.124146341	-4.162560976	1.769573347	0.078605809	0.100076518	-6.537373866
chr11:128824217	0.227804878	-3.765121951	1.769572296	0.078605985	0.100076723	-6.537375701
chr5:16616959	0.134756098	-4.211036585	1.76957054	0.078606279	0.100077079	-6.537378767
chr1:165631688	0.113902439	-4.23402439	1.769570291	0.07860632	0.100077114	-6.537379203
chr1:15751023	-0.181463415	2.96402439	-1.769569873	0.07860639	0.100077185	-6.537379933
chr11:23400343	-0.195853659	2.837073171	-1.769569234	0.078606497	0.100077302	-6.537381048
chr7:90118983	0.181585366	-3.75554878	1.769568894	0.078606554	0.100077357	-6.537381642
chr10:78169838	-0.230365854	3.516158537	-1.769568183	0.078606673	0.10007749	-6.537382883
chr8:143705818	0.217560976	2.738780488	1.769567686	0.078606756	0.100077577	-6.537383751
chr15:75452195	0.11402439	-4.250670732	1.769567543	0.07860678	0.100077589	-6.537384001
chr20:408678	0.129512195	-3.96097561	1.769566801	0.078606904	0.100077729	-6.537385296
chr2:73071911	0.118780488	-4.671463415	1.7695658	0.078607072	0.100077924	-6.537387043
chr6:27873633	0.15695122	-3.7325	1.769565639	0.078607099	0.10007794	-6.537387325
chr15:43793046	0.129634146	-3.808963415	1.769565487	0.078607124	0.100077954	-6.53738759
chr1:163237279	0.179146341	2.873231707	1.769564675	0.07860726	0.100078109	-6.537389007
chr10:133325517	0.127073171	-3.994268293	1.769564444	0.078607299	0.10007814	-6.53738941
chr6:43285109	0.191097561	-3.417743902	1.769562386	0.078607643	0.10007856	-6.537393004
chr9:136727965	0.141219512	-4.207317073	1.769561766	0.078607747	0.100078674	-6.537394087
chr10:1952349	-0.207682927	3.713231707	-1.769561229	0.078607837	0.10007877	-6.537395024
chr9:132241327	0.124512195	-3.865060976	1.769561131	0.078607853	0.100078772	-6.537395196
chr10:120008261	-0.19597561	0.868231707	-1.769560545	0.078607951	0.100078879	-6.537396218
chr19:43798487	0.185121951	0.585365854	1.76955985	0.078608067	0.100079009	-6.537397432
chr1:8217330	0.156463415	-3.67347561	1.769556506	0.078608627	0.100079703	-6.53740327
chr11:1388655	-0.196097561	-0.425487805	-1.769554638	0.07860894	0.100080082	-6.537406533
chrX:74536842	0.17902439	-1.984390244	1.769554074	0.078609034	0.100080184	-6.537407517
chr10:74001155	0.198902439	3.008109756	1.769553059	0.078609204	0.100080382	-6.537409288
chr13:48233276	0.125609756	-3.973902439	1.769552602	0.07860928	0.100080461	-6.537410087
chr10:118595583	-0.190487805	-2.45304878	-1.769551735	0.078609425	0.100080628	-6.5374116
chr7:5570498	0.125487805	-3.946280488	1.769551569	0.078609453	0.100080645	-6.53741189
chr2:239583695	-0.247682927	2.914329268	-1.76954911	0.078609865	0.10008115	-6.537416184
chr17:20678458	-0.176463415	2.554329268	-1.769547973	0.078610055	0.100081374	-6.537418169
chr15:52784915	0.160731707	-4.667317073	1.769545337	0.078610496	0.100081917	-6.537422772
chr11:130462891	0.196707317	2.437256098	1.769545198	0.078610519	0.100081929	-6.537423013
chr10:6201897	0.132926829	-4.132560976	1.769544066	0.078610709	0.100082152	-6.537424991
chr10:75210402	0.12195122	-4.105365854	1.769542933	0.078610898	0.100082375	-6.537426969
chr16:50806553	0.141341463	-3.876646341	1.769542437	0.078610981	0.100082462	-6.537427835
chr6:2870418	-0.162682927	2.97195122	-1.769541366	0.07861116	0.100082672	-6.537429705
chr12:132802039	-0.157926829	3.986646341	-1.769541197	0.078611189	0.10008269	-6.537429999
chr1:36224069	0.126463415	-4.141280488	1.769537386	0.078611826	0.100083474	-6.537436653
chr9:15422770	0.122439024	-4.597682927	1.769537344	0.078611833	0.100083474	-6.537436728
chr20:31739572	0.125487805	-4.108231707	1.769537212	0.078611856	0.100083484	-6.537436958
chr1:161525471	0.203902439	-1.383658537	1.769535986	0.078612061	0.100083727	-6.537439098
chr10:132987603	0.177073171	2.217560976	1.769533699	0.078612443	0.100084195	-6.537443091
chr7:1670603	0.170487805	-4.154756098	1.769532157	0.078612701	0.100084506	-6.537445784
chr11:6474021	0.139268293	-3.03804878	1.769531764	0.078612767	0.100084571	-6.53744647
chr2:86942927	0.20597561	3.038841463	1.769531231	0.078612856	0.100084666	-6.5374474
chr5:80569112	0.206097561	-3.456829268	1.769529883	0.078613082	0.100084935	-6.537449753
chr20:62006777	-0.168414634	2.993353659	-1.769528617	0.078613294	0.100085187	-6.537451963
chr19:2702625	0.140243902	-3.264268293	1.769528377	0.078613334	0.10008522	-6.537452383
chr7:29885090	0.38804878	-0.785609756	1.769526709	0.078613613	0.100085557	-6.537455295
chr11:65977594	0.153170732	3.033658537	1.769526314	0.078613679	0.100085622	-6.537455985
chr9:84668432	0.131707317	-4.444756098	1.769524662	0.078613956	0.100085956	-6.537458869
chr5:133565602	-0.185365854	3.412439024	-1.769522571	0.078614305	0.100086383	-6.537462519
chr19:10289999	0.124634146	-3.90304878	1.769522337	0.078614345	0.100086415	-6.537462928
chr16:2266278	0.169268293	1.619512195	1.769521741	0.078614444	0.100086523	-6.537463968
chr1:6448844	0.187439024	-4.239939024	1.769521084	0.078614554	0.100086645	-6.537465117
chr3:119322885	0.135	-3.364939024	1.769520983	0.078614571	0.100086648	-6.537465293
chr2:240642185	0.219512195	2.765	1.769520869	0.07861459	0.100086654	-6.537465491
chr5:139561040	0.104878049	-4.359878049	1.769520448	0.078614661	0.100086726	-6.537466226
chr22:19523594	0.205365854	-4.278536585	1.769520043	0.078614729	0.100086794	-6.537466934
chr19:32675131	0.127682927	-3.953353659	1.769518299	0.07861502	0.100087147	-6.537469979
chr5:139187655	-0.167926829	3.463841463	-1.76951794	0.07861508	0.100087205	-6.537470605
chr9:132978632	0.267317073	-2.200609756	1.769517425	0.078615167	0.100087297	-6.537471505
chr3:184229645	0.155	-4.249329268	1.769515752	0.078615447	0.100087635	-6.537474426
chr2:42097304	0.203414634	2.604268293	1.769513971	0.078615745	0.100087996	-6.537477534
chr3:143121898	0.221341463	3.328963415	1.769513194	0.078615875	0.100088131	-6.537478892
chr15:64152015	0.138292683	-4.697439024	1.769513166	0.078615879	0.100088131	-6.537478941
chr18:10471811	-0.182804878	3.610914634	-1.769512475	0.078615995	0.10008826	-6.537480146
chr1:44843171	0.134756098	-3.89445122	1.769512227	0.078616036	0.100088294	-6.53748058
chr19:11738753	0.124634146	-4.068536585	1.769511755	0.078616115	0.100088376	-6.537481404
chr13:111626481	0.212804878	2.640060976	1.769511184	0.078616211	0.10008848	-6.5374824
chr16:23641596	0.112682927	-4.347682927	1.769510695	0.078616293	0.100088566	-6.537483255
chr19:1155198	-0.208658537	-3.490182927	-1.769510433	0.078616337	0.100088603	-6.537483712
chr17:81140964	-0.188414634	3.620060976	-1.769510332	0.078616354	0.100088606	-6.537483889
chr7:27192729	0.251829268	-4.232012195	1.769509921	0.078616422	0.100088676	-6.537484605
chr14:31026779	0.125	-3.991402439	1.769509539	0.078616486	0.100088739	-6.537485273
chrX:141176769	0.195	-2.712743902	1.769509068	0.078616565	0.100088821	-6.537486095
chr1:154870449	0.13195122	-4.241829268	1.769505433	0.078617173	0.100089577	-6.537492441
chr19:45363707	0.18597561	2.844207317	1.769504514	0.078617327	0.100089754	-6.537494046
chr5:138242006	0.260731707	-4.232439024	1.769504097	0.078617397	0.100089825	-6.537494775
chr2:602672	-0.182073171	2.912012195	-1.769503073	0.078617568	0.100090025	-6.537496563
chr5:178995373	0.221585366	-3.242865854	1.769501948	0.078617757	0.100090246	-6.537498526
chr16:70114019	0.138780488	-4.204756098	1.769500342	0.078618025	0.10009057	-6.537501329
chr5:32224824	-0.185	3.123231707	-1.769499965	0.078618089	0.100090632	-6.537501989
chr2:62571314	0.225243902	-3.262865854	1.769498302	0.078618367	0.100090968	-6.537504892
chr1:6224882	-0.19	2.989268293	-1.76949701	0.078618583	0.100091225	-6.537507147
chr6:19838849	0.121707317	-4.453292683	1.769496649	0.078618643	0.100091284	-6.537507778
chr1:112619482	0.129268293	-4.286097561	1.769493019	0.078619251	0.100092039	-6.537514115
chr7:94425758	-0.173414634	3.581585366	-1.769492025	0.078619417	0.100092232	-6.53751585
chr12:70366758	0.128170732	-4.241402439	1.769489353	0.078619864	0.100092783	-6.537520516
chr11:281099	0.286341463	-3.224756098	1.769488086	0.078620076	0.100093035	-6.537522727
chr14:103921440	0.145853659	-4.558170732	1.76948702	0.078620255	0.100093244	-6.53752459
chr3:123884599	0.150731707	-4.106829268	1.769486518	0.078620339	0.100093326	-6.537525467
chr16:88828988	-0.186463415	3.481158537	-1.769486461	0.078620348	0.100093326	-6.537525564
chr2:192629908	0.216219512	2.37554878	1.769485563	0.078620499	0.100093499	-6.537527134
chr5:73274973	-0.298170732	-0.71945122	-1.76948469	0.078620645	0.100093667	-6.537528657
chr11:6259918	0.14097561	-4.209146341	1.76948444	0.078620687	0.100093702	-6.537529095
chr5:80488223	0.152804878	-4.446158537	1.769484311	0.078620708	0.100093711	-6.537529319
chr2:120744318	0.234268293	3.530182927	1.769483153	0.078620902	0.100093939	-6.537531341
chr6:42745877	0.128780488	-4.872073171	1.769482116	0.078621075	0.100094142	-6.537533151
chr8:10915986	0.164634146	0.04304878	1.769477505	0.078621847	0.100095106	-6.537541202
chr1:145924170	-0.138902439	1.353597561	-1.769477396	0.078621865	0.100095111	-6.537541391
chr2:29921693	0.12804878	-3.617073171	1.769476839	0.078621959	0.100095212	-6.537542365
chr19:45498667	0.255	-4.537256098	1.769475869	0.078622121	0.1000954	-6.537544057
chr7:158247407	-0.209268293	2.812317073	-1.769475429	0.078622195	0.100095475	-6.537544826
chr6:29792717	0.158536585	-3.636463415	1.76947529	0.078622218	0.100095487	-6.537545069
chr14:36581575	0.147195122	-4.69554878	1.769472848	0.078622627	0.100095989	-6.537549333
chr15:88620875	0.200365854	-2.846280488	1.769470945	0.078622945	0.100096376	-6.537552655
chr22:37519418	0.134878049	-4.088170732	1.769470225	0.078623065	0.100096511	-6.537553911
chrX:104254291	0.203414634	-2.518536585	1.769469856	0.078623127	0.100096571	-6.537554556
chr5:1207390	0.218170732	1.371890244	1.769469183	0.07862324	0.100096696	-6.537555732
chr16:85644746	-0.214878049	2.655243902	-1.769468792	0.078623305	0.100096761	-6.537556413
chr20:63573210	0.167804878	3.00195122	1.769466914	0.07862362	0.100097143	-6.537559693
chr14:93720212	0.21597561	2.256402439	1.769465539	0.07862385	0.100097418	-6.537562093
chr1:154465715	0.198292683	3.067439024	1.769464524	0.07862402	0.100097616	-6.537563865
chr10:7818977	0.138658537	-4.115426829	1.769464076	0.078624095	0.100097676	-6.537564648
chr1:156646821	0.239390244	-2.060670732	1.769464067	0.078624096	0.100097676	-6.537564663
chr22:19933506	-0.172926829	3.262073171	-1.769463234	0.078624236	0.100097836	-6.537566117
chr12:50058010	0.159146341	-3.542012195	1.769463145	0.078624251	0.100097836	-6.537566273
chr11:44565149	0.119512195	-3.919756098	1.769462858	0.078624298	0.100097879	-6.537566773
chr6:169831021	0.31597561	0.077621951	1.769461444	0.078624535	0.100098162	-6.537569242
chr1:232630352	0.128536585	-4.075609756	1.769461251	0.078624567	0.100098185	-6.537569579
chr19:17647381	-0.249756098	3.340243902	-1.769460992	0.078624611	0.100098222	-6.537570031
chr19:19538309	0.138170732	-4.518963415	1.769458929	0.078624956	0.100098643	-6.537573633
chr17:64661892	0.149512195	-3.448292683	1.7694583	0.078625061	0.100098759	-6.537574731
chr8:143733451	0.122926829	-4.053536585	1.769457175	0.07862525	0.10009898	-6.537576696
chr19:1080534	-0.183170732	3.179390244	-1.769456431	0.078625374	0.10009912	-6.537577995
chr9:136549102	-0.210487805	3.122682927	-1.769452647	0.078626007	0.100099908	-6.5375846
chr6:160133429	-0.171219512	-1.063902439	-1.769452102	0.078626099	0.100100006	-6.537585553
chrX:154547266	0.179756098	-3.133780488	1.769451541	0.078626192	0.100100098	-6.537586531
chr12:130424863	0.175	2.826768293	1.7694515	0.078626199	0.100100098	-6.537586604
chrX:8125767	-0.22195122	3.071463415	-1.769447326	0.078626898	0.100100969	-6.537593891
chr15:34583312	0.132073171	-3.839817073	1.769447232	0.078626914	0.100100971	-6.537594055
chr7:11831920	0.232317073	-3.890304878	1.769446276	0.078627074	0.100101156	-6.537595724
chr19:46308909	0.206707317	3.063963415	1.769445496	0.078627204	0.100101304	-6.537597086
chr10:89207094	0.188902439	-3.521036585	1.769444802	0.07862732	0.100101433	-6.537598297
chr17:63826627	0.129268293	-4.510243902	1.769444646	0.078627346	0.100101443	-6.53759857
chr1:17697224	0.163414634	3.429634146	1.769444585	0.078627357	0.100101443	-6.537598677
chr5:138492206	0.140853659	-3.59347561	1.769444358	0.078627395	0.100101473	-6.537599073
chr6:43622489	-0.172317073	3.525914634	-1.769443778	0.078627492	0.100101567	-6.537600086
chr5:180831654	0.131097561	-4.706158537	1.769443744	0.078627498	0.100101567	-6.537600145
chr8:6405868	0.142073171	-3.946646341	1.769440264	0.07862808	0.100102291	-6.53760622
chr7:124764700	0.131707317	-4.021219512	1.769439799	0.078628158	0.100102371	-6.537607032
chr2:171999709	0.117926829	-4.560060976	1.769439178	0.078628262	0.100102485	-6.537608117
chr21:15064619	0.126585366	-4.100365854	1.769438367	0.078628397	0.10010264	-6.537609533
chr19:2230502	-0.164512195	2.769817073	-1.769437032	0.078628621	0.100102906	-6.537611863
chr1:145996471	-0.216219512	-3.45847561	-1.769435796	0.078628828	0.100103151	-6.53761402
chr2:216109121	0.113414634	-4.754634146	1.769435149	0.078628936	0.100103271	-6.537615151
chr8:143787726	-0.176829268	3.113658537	-1.769432319	0.07862941	0.100103855	-6.537620091
chr7:30475620	0.212804878	3.021280488	1.769431129	0.078629609	0.100104091	-6.537622169
chr13:114087261	-0.186829268	3.261585366	-1.769429849	0.078629823	0.100104345	-6.537624403
chr18:78875711	-0.221585366	-2.441890244	-1.769429288	0.078629917	0.100104439	-6.537625383
chr18:3499176	0.163902439	-4.292926829	1.769429236	0.078629926	0.100104439	-6.537625474
chr5:132864315	-0.181463415	3.169268293	-1.769427913	0.078630147	0.100104703	-6.537627784
chr11:66814940	0.177195122	3.513109756	1.769427393	0.078630234	0.100104795	-6.53762869
chr19:1119843	-0.167439024	3.44652439	-1.76942615	0.078630442	0.100105041	-6.537630861
chr5:1286177	0.205121951	3.273658537	1.769426052	0.078630459	0.100105044	-6.537631033
chr7:6483966	0.13	-4.171707317	1.769425564	0.07863054	0.10010513	-6.537631884
chr19:663379	0.117439024	-4.281036585	1.769424883	0.078630654	0.100105256	-6.537633073
chr6:13365002	-0.210121951	3.650914634	-1.7694248	0.078630668	0.100105256	-6.537633218
chr13:76886801	0.117317073	-4.208292683	1.76942442	0.078630732	0.100105319	-6.537633881
chr11:119030539	0.138170732	-4.234695122	1.769422212	0.078631101	0.100105771	-6.537637737
chr21:34615233	0.161829268	-4.375426829	1.769421855	0.078631161	0.100105829	-6.53763836
chr11:101914876	0.110487805	-4.709390244	1.769421762	0.078631177	0.100105829	-6.537638522
chr1:52925976	0.189268293	2.61402439	1.769421683	0.07863119	0.100105829	-6.537638659
chr5:178626993	0.128658537	-4.050914634	1.769421182	0.078631274	0.100105917	-6.537639535
chr16:31436280	0.180121951	3.281646341	1.769420953	0.078631312	0.100105948	-6.537639934
chr6:31778896	0.189390244	2.034329268	1.769420546	0.07863138	0.100106016	-6.537640645
chr2:231250023	0.19695122	2.838963415	1.769418848	0.078631664	0.100106359	-6.537643609
chr12:74365611	0.192682927	2.851097561	1.769416182	0.07863211	0.100106909	-6.537648264
chr19:6393112	0.132073171	-4.435182927	1.769415726	0.078632187	0.100106988	-6.537649061
chr11:69647242	0.167317073	3.381341463	1.769415087	0.078632294	0.100107106	-6.537650176
chr1:38818011	0.15097561	-4.189512195	1.769414959	0.078632315	0.100107115	-6.5376504
chr9:4298831	-0.182317073	-4.259695122	-1.769414538	0.078632386	0.100107186	-6.537651134
chr7:44325427	0.14804878	-3.541829268	1.769409652	0.078633203	0.100108209	-6.537659664
chr19:39084473	0.120365854	-3.305670732	1.769408603	0.078633379	0.100108414	-6.537661496
chr12:19439785	0.15402439	-3.199573171	1.769406784	0.078633683	0.100108784	-6.537664671
chr15:78340692	0.19902439	-3.401341463	1.769405412	0.078633913	0.100109058	-6.537667067
chr16:1920218	0.218902439	1.492134146	1.769404008	0.078634148	0.100109339	-6.537669518
chr3:168095835	0.157439024	-4.228109756	1.769402172	0.078634455	0.100109712	-6.537672724
chr11:396935	-0.210243902	0.086097561	-1.769401871	0.078634506	0.100109755	-6.537673249
chr7:379981	-0.21597561	-0.290792683	-1.769401795	0.078634518	0.100109755	-6.537673381
chr1:3539444	-0.167073171	2.993536585	-1.769400608	0.078634717	0.10010999	-6.537675453
chr17:83074988	-0.200365854	3.496280488	-1.769399933	0.07863483	0.100110115	-6.537676632
chr1:155978279	0.140365854	-3.193353659	1.769399447	0.078634911	0.100110201	-6.537677481
chr9:124769673	-0.193536585	-2.293963415	-1.76939899	0.078634988	0.10011028	-6.537678278
chr3:142889366	0.122195122	-3.732804878	1.769398661	0.078635043	0.100110332	-6.537678853
chr1:224330209	0.128658537	-4.165670732	1.76939818	0.078635124	0.100110416	-6.537679693
chr22:47194145	-0.186219512	2.231036585	-1.769397888	0.078635172	0.10011046	-6.537680202
chr1:2904032	0.226585366	2.826585366	1.769397504	0.078635237	0.100110508	-6.537680873
chr9:93451431	0.133170732	-4.043902439	1.769397487	0.07863524	0.100110508	-6.537680902
chr2:206154231	-0.187804878	2.412682927	-1.769397247	0.07863528	0.100110541	-6.537681321
chr4:30722468	0.244390244	-4.203292683	1.76939669	0.078635373	0.100110642	-6.537682294
chr7:89126	0.194512195	2.885060976	1.769396065	0.078635478	0.100110757	-6.537683386
chr17:81190601	-0.168902439	3.484329268	-1.769395414	0.078635587	0.100110877	-6.537684522
chr4:1579521	0.210609756	-4.165304878	1.769395068	0.078635644	0.100110915	-6.537685125
chr19:55578690	-0.214756098	2.92847561	-1.769395062	0.078635645	0.100110915	-6.537685136
chr6:4775462	0.140121951	-3.95652439	1.769392928	0.078636003	0.100111352	-6.537688861
chrX:100731931	0.191341463	-2.872621951	1.769392503	0.078636074	0.100111424	-6.537689603
chr5:103563027	0.262926829	-2.878536585	1.769391625	0.078636221	0.100111593	-6.537691137
chr17:2393655	0.134512195	-4.19847561	1.76939149	0.078636243	0.100111603	-6.537691372
chr20:62683845	-0.658658537	0.005060976	-1.769386084	0.078637148	0.100112737	-6.53770081
chr19:58582049	-0.148780488	3.73097561	-1.769385344	0.078637272	0.100112876	-6.537702101
chr1:77813322	-0.147317073	3.46195122	-1.769383715	0.078637545	0.100113205	-6.537704946
chr6:169641290	-0.160121951	3.72652439	-1.76938343	0.078637592	0.100113248	-6.537705443
chr19:11113311	-0.148902439	3.003963415	-1.769382589	0.078637733	0.100113408	-6.537706911
chr19:18312801	-0.187073171	2.843658537	-1.7693816	0.078637899	0.100113601	-6.537708638
chr7:154895442	-0.197439024	3.273841463	-1.769380653	0.078638057	0.100113784	-6.537710292
chr17:7499149	-0.172073171	3.70152439	-1.769380509	0.078638081	0.100113797	-6.537710542
chr19:18292497	0.136463415	-4.282378049	1.769380316	0.078638114	0.10011382	-6.53771088
chr2:10303487	0.121829268	-4.633597561	1.769379565	0.078638239	0.100113961	-6.537712191
chr22:46084593	-0.17695122	4.035792683	-1.769378157	0.078638475	0.100114243	-6.537714648
chr20:62710771	-0.195121951	0.470121951	-1.769375753	0.078638877	0.100114737	-6.537718845
chr8:144799294	0.14402439	-4.222012195	1.769374064	0.07863916	0.100115079	-6.537721795
chr21:10481214	0.206097561	-0.165609756	1.769373716	0.078639218	0.100115134	-6.537722402
chr11:111878653	0.18695122	-3.727134146	1.769372408	0.078639437	0.100115395	-6.537724686
chr10:777280	-0.175365854	1.107682927	-1.769371384	0.078639609	0.100115595	-6.537726474
chr19:4769597	0.133780488	-3.640182927	1.76937089	0.078639691	0.100115682	-6.537727335
chr2:5314139	-0.17097561	3.642317073	-1.769370688	0.078639725	0.100115707	-6.537727689
chr15:25055539	-0.224512195	2.973109756	-1.769370049	0.078639832	0.100115824	-6.537728804
chr21:44931447	0.266707317	-3.376890244	1.769369793	0.078639875	0.100115861	-6.53772925
chr15:82045557	0.135243902	-4.381280488	1.769367792	0.07864021	0.100116269	-6.537732745
chr19:6393908	0.167804878	-4.105853659	1.769364102	0.078640828	0.100117037	-6.537739186
chr6:30722778	0.117439024	-4.706402439	1.769361185	0.078641316	0.10011764	-6.537744278
chr18:79788297	0.251341463	-4.039939024	1.769359483	0.078641601	0.100117984	-6.537747249
chr8:48043046	-0.172317073	3.383231707	-1.769358789	0.078641717	0.100118114	-6.537748461
chr7:132123047	0.20597561	2.953841463	1.769358601	0.078641748	0.100118136	-6.53774879
chr2:181681856	0.211341463	-3.244939024	1.769358372	0.078641787	0.100118166	-6.537749189
chr17:81707749	-0.178170732	3.365670732	-1.769357638	0.07864191	0.1001183	-6.537750471
chr1:32465383	0.120609756	-4.295182927	1.769357575	0.07864192	0.1001183	-6.537750582
chr18:50879336	0.134146341	-4.161829268	1.769356334	0.078642128	0.100118546	-6.537752747
chr7:157409034	-0.143292683	3.974329268	-1.769355251	0.078642309	0.100118758	-6.537754639
chr11:78209648	-0.196463415	2.751036585	-1.769353644	0.078642578	0.100119082	-6.537757444
chr15:63381948	0.116829268	-4.115243902	1.769353201	0.078642652	0.100119158	-6.537758216
chr20:35953843	0.133658537	-4.732073171	1.769352919	0.0786427	0.1001192	-6.53775871
chr1:16707443	0.184268293	-3.612743902	1.76935211	0.078642835	0.100119354	-6.537760122
chrX:78103964	0.210487805	-2.159146341	1.769350082	0.078643174	0.100119768	-6.537763663
chr11:73391171	-0.167560976	3.41304878	-1.769349724	0.078643234	0.100119826	-6.537764287
chr14:91574524	0.127560976	-4.399634146	1.769349321	0.078643302	0.100119894	-6.537764991
chr5:143036832	-0.196219512	3.762865854	-1.769348958	0.078643363	0.100119953	-6.537765625
chr3:182794190	0.111829268	-4.629817073	1.769348727	0.078643401	0.100119968	-6.537766027
chr17:44829754	0.136707317	-4.292256098	1.769348716	0.078643403	0.100119968	-6.537766047
chr11:59264115	-0.176707317	3.709207317	-1.769348477	0.078643443	0.10012	-6.537766465
chr19:50319704	0.172682927	1.463780488	1.769347924	0.078643536	0.1001201	-6.537767429
chr9:37079657	0.145121951	-4.355853659	1.76934728	0.078643643	0.100120219	-6.537768554
chr4:1532894	-0.224390244	2.550853659	-1.769345538	0.078643935	0.100120572	-6.537771594
chr5:10250360	0.116707317	-4.546280488	1.769345105	0.078644008	0.100120646	-6.537772352
chr18:36187888	0.127926829	-3.815914634	1.769344411	0.078644124	0.100120775	-6.537773562
chr8:57259205	0.251585366	2.957987805	1.769343595	0.07864426	0.100120931	-6.537774987
chr15:89087896	0.150243902	-3.703658537	1.769341448	0.07864462	0.10012137	-6.537778736
chr13:100517291	-0.324756098	0.225914634	-1.769341346	0.078644637	0.100121373	-6.537778912
chr19:16530168	0.168780488	3.475731707	1.769341007	0.078644694	0.100121427	-6.537779505
chrX:52381717	-0.17	2.41195122	-1.769339483	0.078644949	0.100121734	-6.537782165
chr20:63752907	-0.171707317	3.24804878	-1.769338494	0.078645114	0.100121926	-6.537783892
chr3:38138563	0.143292683	-4.318841463	1.76933777	0.078645235	0.100122062	-6.537785156
chr1:33625998	-0.201829268	3.414939024	-1.769337671	0.078645252	0.100122065	-6.53778533
chr19:46678443	0.188780488	2.197682927	1.769336831	0.078645393	0.100122226	-6.537786796
chr2:131836304	0.202560976	2.851402439	1.769334823	0.078645729	0.100122635	-6.5377903
chr4:124712287	0.12195122	-4.237682927	1.769334134	0.078645844	0.100122764	-6.537791504
chr4:2747737	0.180243902	3.478780488	1.769333637	0.078645927	0.100122852	-6.537792372
chr5:227665	-0.200609756	3.568597561	-1.769332114	0.078646182	0.100123158	-6.537795031
chrX:120000333	0.212317073	-2.246768293	1.769331171	0.07864634	0.10012334	-6.537796676
chr15:83107294	0.145731707	-4.678109756	1.769328862	0.078646727	0.100123814	-6.537800708
chr2:232901407	-0.182682927	0.608658537	-1.769324229	0.078647502	0.100124773	-6.537808795
chr1:63523143	0.143414634	-4.129390244	1.769324189	0.078647509	0.100124773	-6.537808865
chr11:119078215	-0.177926829	3.378963415	-1.769322814	0.078647739	0.100125048	-6.537811266
chr15:72588498	-0.150121951	3.613353659	-1.769322564	0.078647781	0.100125083	-6.537811702
chr10:23343940	0.142195122	-4.35804878	1.769322122	0.078647855	0.100125159	-6.537812474
chr1:23369286	0.163658537	-4.198902439	1.769321086	0.078648028	0.100125361	-6.537814282
chr5:133851045	-0.215365854	2.497195122	-1.769320046	0.078648202	0.100125548	-6.537816098
chr13:109786394	0.152073171	-4.442378049	1.769320041	0.078648203	0.100125548	-6.537816106
chr22:23142939	0.17597561	2.581890244	1.769319365	0.078648316	0.100125673	-6.537817287
chr10:101229691	0.15695122	-3.998841463	1.769319081	0.078648364	0.100125716	-6.537817783
chr19:49580728	0.114390244	-4.132195122	1.769318408	0.078648477	0.100125841	-6.537818957
chr14:36519162	0.253658537	-3.98304878	1.769317445	0.078648638	0.100126011	-6.537820639
chr3:10248544	0.153902439	-4.228536585	1.769317435	0.078648639	0.100126011	-6.537820657
chr19:573132	0.12597561	-4.188353659	1.769316592	0.07864878	0.100126173	-6.537822127
chr3:64687613	0.122682927	-3.930609756	1.76931561	0.078648945	0.100126364	-6.537823842
chr15:50182191	0.129146341	-4.42347561	1.769315384	0.078648983	0.100126394	-6.537824237
chrX:39688779	0.20402439	-2.615060976	1.769314622	0.07864911	0.100126538	-6.537825566
chr16:69754729	0.139268293	-4.242926829	1.769312551	0.078649457	0.100126961	-6.537829182
chr4:188270526	-0.17902439	3.509634146	-1.76931161	0.078649615	0.100127143	-6.537830826
chr8:143221449	-0.205487805	2.971646341	-1.769311223	0.078649679	0.100127207	-6.537831501
chr15:72118574	0.175853659	-3.705365854	1.769310149	0.078649859	0.100127418	-6.537833376
chr22:30881141	0.198902439	2.932865854	1.769309465	0.078649974	0.100127545	-6.53783457
chr2:1605256	-0.274390244	0.460609756	-1.769308487	0.078650137	0.10012772	-6.537836278
chr19:46601221	0.14097561	-3.884268293	1.769308474	0.078650139	0.10012772	-6.5378363
chr2:45192139	0.195731707	2.580426829	1.769305886	0.078650573	0.100128253	-6.537840817
chr5:178313216	-0.195487805	3.150182927	-1.769304204	0.078650854	0.100128593	-6.537843755
chr8:81105130	0.185731707	3.209695122	1.769303938	0.078650899	0.100128632	-6.537844219
chr20:62708507	-0.170365854	-3.135670732	-1.769303011	0.078651054	0.100128811	-6.537845837
chr16:52547072	0.163292683	-3.88945122	1.769301895	0.078651241	0.10012903	-6.537847785
chr10:125005369	-0.176219512	2.825670732	-1.769301224	0.078651353	0.100129155	-6.537848956
chr22:20425354	0.23097561	-2.137926829	1.769299745	0.078651601	0.100129452	-6.537851538
chr8:11694139	0.201463415	-2.337682927	1.769298776	0.078651763	0.10012964	-6.537853229
chr22:49961765	0.132682927	-4.443658537	1.769296291	0.078652179	0.100130151	-6.537857569
chr1:212699121	0.134512195	-4.535426829	1.769296188	0.078652196	0.100130155	-6.537857748
chr6:30075429	0.155121951	-4.277682927	1.76929605	0.078652219	0.100130166	-6.537857989
chr22:29553382	0.11902439	-4.324634146	1.769295924	0.07865224	0.100130175	-6.537858209
chr16:10580447	0.132682927	-4.33695122	1.769294431	0.07865249	0.100130475	-6.537860815
chr13:37869466	0.145121951	-3.568902439	1.769293815	0.078652593	0.100130587	-6.53786189
chr14:104461951	0.207804878	-4.018780488	1.769292463	0.07865282	0.100130857	-6.53786425
chr8:92102826	0.137073171	-4.066219512	1.769292201	0.078652864	0.100130895	-6.537864708
chr17:1187262	0.125731707	-4.456280488	1.769291873	0.078652919	0.100130947	-6.537865281
chr20:50731522	0.130487805	-3.993536585	1.76929091	0.07865308	0.100131133	-6.537866962
chr20:58179999	0.190853659	-3.763109756	1.769284217	0.0786542	0.100132541	-6.537878645
chr15:42051102	-0.195	2.36445122	-1.769284054	0.078654228	0.100132552	-6.537878931
chr12:49563320	-0.190121951	2.525670732	-1.769283998	0.078654237	0.100132552	-6.537879028
chr1:22800176	-0.461585366	2.485060976	-1.769283618	0.078654301	0.100132614	-6.537879692
chr6:12290425	0.116219512	-4.164573171	1.769281813	0.078654603	0.100132981	-6.537882842
chr7:151448742	0.123292683	-4.233963415	1.769278144	0.078655217	0.100133744	-6.537889248
chr5:113514137	0.217560976	-3.113902439	1.769277878	0.078655261	0.100133783	-6.537889712
chr14:94323439	0.181341463	1.173109756	1.76927557	0.078655648	0.100134256	-6.537893742
chr10:103851701	-0.189878049	2.855914634	-1.769275162	0.078655716	0.100134325	-6.537894454
chr11:3219612	-0.195609756	0.142560976	-1.76927465	0.078655802	0.100134416	-6.537895347
chr15:89409155	-0.226585366	-3.827926829	-1.769274253	0.078655868	0.100134482	-6.53789604
chr1:29306043	-0.163902439	3.222682927	-1.769273812	0.078655942	0.100134558	-6.537896811
chr13:39037767	0.141585366	-4.482134146	1.769273067	0.078656067	0.100134698	-6.537898111
chr17:45060973	0.122926829	-4.867560976	1.76927288	0.078656098	0.10013472	-6.537898436
chr5:31267680	0.195853659	2.688414634	1.769272676	0.078656132	0.100134745	-6.537898793
chr2:235671111	0.14597561	-4.108963415	1.769272578	0.078656149	0.100134747	-6.537898963
chr10:44984907	-0.206707317	3.705426829	-1.769271013	0.078656411	0.100135047	-6.537901697
chr4:103106443	0.163170732	3.502317073	1.769271	0.078656413	0.100135047	-6.53790172
chr11:14643934	0.137804878	-4.267317073	1.769270215	0.078656544	0.100135196	-6.537903089
chr7:130486860	0.154268293	-4.609207317	1.769269846	0.078656606	0.100135256	-6.537903733
chr13:102773330	0.155487805	-4.485670732	1.769269017	0.078656745	0.100135415	-6.53790518
chr4:134944391	-0.196829268	3.392560976	-1.769267254	0.07865704	0.100135772	-6.537908258
chr1:247329291	-0.16804878	3.659390244	-1.769266494	0.078657167	0.100135916	-6.537909585
chr16:67001433	0.185121951	-2.485487805	1.76926384	0.078657612	0.100136463	-6.537914218
chr10:128694762	0.203536585	3.072743902	1.769263518	0.078657666	0.100136514	-6.53791478
chr10:97498542	0.125121951	-4.023780488	1.769262817	0.078657783	0.100136645	-6.537916004
chr6:41428348	0.140731707	-3.47402439	1.769262459	0.078657843	0.100136703	-6.537916628
chr15:24676124	0.184268293	1.784085366	1.76926023	0.078658216	0.100137159	-6.53792052
chr17:77488260	0.197073171	2.39597561	1.769259995	0.078658255	0.100137191	-6.537920931
chr2:160319074	-0.153536585	3.403109756	-1.769259702	0.078658304	0.100137235	-6.537921441
chr2:156342817	0.132804878	-3.170060976	1.76925943	0.07865835	0.100137275	-6.537921916
chr15:34795459	0.201585366	-3.787012195	1.769258839	0.078658449	0.100137383	-6.537922948
chr14:81533824	0.124756098	-3.805426829	1.769257634	0.078658651	0.100137621	-6.537925051
chr8:144197209	-0.174878049	3.244268293	-1.769257375	0.078658694	0.100137648	-6.537925505
chr6:7109399	0.126463415	-3.903963415	1.769257336	0.078658701	0.100137648	-6.537925572
chr16:31150050	-0.214512195	1.540426829	-1.76925701	0.078658755	0.100137699	-6.537926141
chr6:46686538	0.181463415	3.546219512	1.769255135	0.078659069	0.100138081	-6.537929415
chr9:134153309	-0.217195122	2.883719512	-1.769252767	0.078659465	0.100138567	-6.537933548
chr19:16878879	-0.179512195	3.487439024	-1.769251839	0.078659621	0.100138738	-6.537935168
chr14:49767859	0.126585366	-3.985853659	1.769251794	0.078659628	0.100138738	-6.537935247
chr5:82150639	0.147560976	3.435365854	1.769250246	0.078659887	0.100139049	-6.537937948
chr11:125569465	0.13902439	-4.526829268	1.769249762	0.078659969	0.100139134	-6.537938794
chr8:28717429	-0.17402439	3.964085366	-1.769248291	0.078660215	0.100139429	-6.537941361
chr18:7567304	0.151097561	-4.338597561	1.769248177	0.078660234	0.100139435	-6.537941561
chr8:139937793	-0.19597561	3.13554878	-1.769246329	0.078660543	0.100139811	-6.537944787
chr10:44384889	0.183658537	-4.583536585	1.769245464	0.078660688	0.100139977	-6.537946297
chr1:36324184	0.193414634	-2.510853659	1.769245283	0.078660719	0.100139997	-6.537946613
chr5:135884032	-0.185121951	3.048658537	-1.769242599	0.078661168	0.100140551	-6.537951298
chr4:183987026	0.186097561	1.71195122	1.76924175	0.07866131	0.100140714	-6.537952781
chr3:29176717	-0.352560976	-0.202378049	-1.769239526	0.078661682	0.100141169	-6.537956662
chr12:108357640	-0.231585366	1.674939024	-1.76923878	0.078661807	0.10014131	-6.537957966
chr13:95228272	-0.190365854	2.027378049	-1.76923853	0.078661849	0.100141345	-6.537958402
chrX:75523104	0.224634146	-2.893292683	1.769238265	0.078661893	0.100141383	-6.537958864
chr19:55461166	0.133536585	-3.700060976	1.769238123	0.078661917	0.100141395	-6.537959112
chr12:132347971	0.187195122	2.823719512	1.769237965	0.078661944	0.100141411	-6.537959388
chr4:83012453	0.12902439	-4.645487805	1.769237776	0.078661975	0.100141432	-6.537959718
chr12:30695290	0.119268293	-4.236707317	1.76923701	0.078662104	0.100141577	-6.537961055
chr21:44861403	-0.164878049	2.538414634	-1.769236876	0.078662126	0.100141588	-6.537961289
chr9:122213617	0.18902439	-4.096463415	1.769235223	0.078662403	0.100141922	-6.537964175
chr1:31582826	0.204390244	1.468902439	1.769233708	0.078662656	0.100142226	-6.537966819
chr12:51847261	0.125853659	-4.513292683	1.769231102	0.078663093	0.100142763	-6.537971368
chr5:92007	0.248536585	-3.53195122	1.769229424	0.078663374	0.100143103	-6.537974298
chr14:105527278	0.292560976	-3.698719512	1.769229273	0.078663399	0.100143116	-6.537974562
chr13:51452269	0.128902439	-3.891280488	1.769229192	0.078663413	0.100143116	-6.537974703
chrX:74536353	0.175365854	-2.182560976	1.769226532	0.078663858	0.100143664	-6.537979347
chr22:39533023	0.122317073	-4.211646341	1.769225382	0.07866405	0.100143891	-6.537981354
chr20:31580891	-0.183414634	3.027682927	-1.76922513	0.078664093	0.100143926	-6.537981793
chr1:232805693	0.125243902	-4.601646341	1.769223432	0.078664377	0.10014427	-6.537984757
chr1:234608620	0.120243902	-4.313292683	1.769221817	0.078664647	0.100144596	-6.537987576
chr20:50112766	0.13097561	-3.612073171	1.769214767	0.078665828	0.10014608	-6.537999884
chr15:78280313	-0.213902439	1.45097561	-1.769214362	0.078665895	0.100146148	-6.538000591
chr6:44224065	0.126707317	-3.64847561	1.769213656	0.078666014	0.100146281	-6.538001824
chr11:135075981	0.193292683	-0.708963415	1.769213555	0.078666031	0.100146284	-6.538002
chr9:97250133	0.190243902	3.130609756	1.769213421	0.078666053	0.100146294	-6.538002233
chr3:118969478	-0.18402439	3.205426829	-1.76921183	0.078666319	0.100146615	-6.538005011
chr6:108528998	-0.171829268	3.375182927	-1.769211097	0.078666442	0.100146753	-6.53800629
chr9:133428660	0.136463415	-4.457743902	1.76921043	0.078666554	0.100146877	-6.538007454
chr13:112862471	-0.15597561	4.388963415	-1.769209499	0.07866671	0.100147057	-6.53800908
chr8:144116503	0.173902439	3.305365854	1.769208122	0.07866694	0.100147332	-6.538011484
chr8:70600005	-0.150365854	3.394939024	-1.769207193	0.078667096	0.100147512	-6.538013106
chr12:131895606	0.133536585	-3.620060976	1.769206385	0.078667231	0.100147665	-6.538014515
chr15:40471061	0.137926829	-3.540792683	1.769205648	0.078667354	0.100147804	-6.538015802
chr6:166410985	0.227439024	2.19554878	1.769205356	0.078667403	0.100147848	-6.538016312
chr20:63239373	0.364756098	0.574939024	1.769204454	0.078667554	0.100148022	-6.538017886
chr19:56104682	-0.251219512	3.180365854	-1.769203811	0.078667662	0.100148141	-6.538019009
chr2:219386400	-0.149634146	3.603231707	-1.769203529	0.078667709	0.100148183	-6.538019501
chr1:21226298	-0.186585366	3.142073171	-1.769202657	0.078667855	0.10014835	-6.538021023
chr20:24992802	0.11	-4.231341463	1.769202165	0.078667938	0.100148437	-6.538021882
chr7:28848078	-0.200121951	3.604817073	-1.769201691	0.078668017	0.100148519	-6.538022709
chr19:40513398	0.172439024	-0.227804878	1.769201344	0.078668075	0.100148575	-6.538023316
chr10:124046075	-0.213780488	2.993231707	-1.769200883	0.078668152	0.100148655	-6.53802412
chr10:108566963	-0.180365854	3.735182927	-1.769200527	0.078668212	0.100148713	-6.538024742
chr15:101386130	0.166219512	3.348353659	1.769200323	0.078668246	0.100148738	-6.538025098
chr7:56227699	0.198780488	1.649878049	1.769199362	0.078668407	0.100148924	-6.538026776
chr1:201114748	0.159268293	-3.661219512	1.769198297	0.078668585	0.100149133	-6.538028634
chr6:106510265	0.325609756	-3.825731707	1.769198053	0.078668626	0.100149167	-6.53802906
chr3:14602344	0.182682927	-4.040609756	1.769197236	0.078668763	0.100149323	-6.538030488
chr7:100760435	-0.196707317	2.926158537	-1.769197043	0.078668795	0.10014933	-6.538030823
chr1:28737156	0.153292683	-4.653109756	1.769196945	0.078668812	0.10014933	-6.538030994
chr3:155745107	0.121341463	-3.268841463	1.769196942	0.078668812	0.10014933	-6.538031001
chr16:54122141	-0.184512195	3.636036585	-1.769196749	0.078668845	0.100149353	-6.538031337
chr7:100604870	0.125	-3.657621951	1.769196546	0.078668879	0.100149378	-6.538031691
chr20:36124599	-0.158536585	3.155	-1.769196301	0.078668919	0.100149412	-6.538032119
chr14:94864749	0.232560976	-2.073719512	1.769194087	0.07866929	0.100149866	-6.538035983
chr20:3917448	0.173292683	2.415914634	1.769193383	0.078669408	0.100149997	-6.538037212
chr1:2820079	0.176463415	3.298719512	1.76919212	0.078669619	0.100150248	-6.538039417
chr13:30191525	-0.160243902	3.512439024	-1.769191878	0.07866966	0.100150282	-6.53803984
chr7:74097071	-0.170853659	3.762987805	-1.769191409	0.078669739	0.100150363	-6.538040658
chr7:159231001	0.196707317	3.073963415	1.769191243	0.078669766	0.10015038	-6.538040949
chr22:45010318	0.132804878	-3.695426829	1.769190519	0.078669888	0.100150516	-6.538042212
chr7:73435196	-0.200487805	3.956585366	-1.769190416	0.078669905	0.10015052	-6.538042391
chr18:8367354	0.162560976	-4.132865854	1.76919032	0.078669921	0.100150522	-6.538042559
chr8:23483559	-0.201829268	3.328841463	-1.769188846	0.078670168	0.100150818	-6.538045132
chr11:102768041	0.203414634	0.828170732	1.769187924	0.078670322	0.100150996	-6.538046742
chr6:43219753	0.18804878	2.561463415	1.769187522	0.078670389	0.100151055	-6.538047444
chr6:33410213	0.121463415	-4.395	1.769187475	0.078670397	0.100151055	-6.538047526
chr5:150288930	0.187317073	-0.290243902	1.769186969	0.078670482	0.100151145	-6.538048408
chr6:90204173	-0.15804878	3.149878049	-1.769185357	0.078670752	0.10015147	-6.538051224
chr7:13990536	0.127560976	-4.045243902	1.769183578	0.07867105	0.100151831	-6.538054328
chr2:129752326	-0.193292683	2.569695122	-1.769181512	0.078671396	0.100152253	-6.538057935
chr3:40476599	-0.20902439	3.011707317	-1.769181246	0.07867144	0.100152291	-6.538058398
chr8:123540865	0.146097561	-3.745731707	1.769179769	0.078671688	0.100152588	-6.538060977
chr14:50397057	0.129878049	-4.166646341	1.769178597	0.078671884	0.100152819	-6.538063023
chr13:52450224	0.135853659	-4.422317073	1.769177406	0.078672083	0.100153055	-6.538065102
chr9:130663005	0.18804878	-4.532195122	1.769176746	0.078672194	0.100153177	-6.538066254
chr16:89595247	0.212926829	3.287439024	1.769175111	0.078672468	0.100153508	-6.538069108
chr2:241048549	-0.174756098	3.542134146	-1.76917401	0.078672652	0.100153724	-6.53807103
chr15:66701481	0.131219512	-3.380731707	1.769173172	0.078672792	0.100153884	-6.538072494
chr8:10612902	-0.174634146	3.150121951	-1.76917297	0.078672826	0.100153909	-6.538072845
chr18:813182	0.242317073	-3.445060976	1.769172226	0.078672951	0.100154049	-6.538074145
chr5:154482622	-0.23597561	-2.938597561	-1.769171843	0.078673015	0.100154113	-6.538074813
chr2:30732503	0.198536585	3.64195122	1.769171586	0.078673058	0.100154149	-6.538075263
chr3:183636793	0.149878049	-4.331768293	1.769169029	0.078673486	0.100154676	-6.538079726
chr19:15174218	-0.194756098	4.039329268	-1.769168729	0.078673536	0.100154722	-6.538080249
chr11:7963397	-0.193170732	3.314268293	-1.769167972	0.078673663	0.100154865	-6.538081571
chr1:26325006	-0.178902439	3.030060976	-1.769166695	0.078673877	0.100155119	-6.5380838
chr9:136050326	0.281341463	1.474939024	1.769162257	0.07867462	0.100156046	-6.538091547
chr3:44022127	0.218536585	-3.454878049	1.769160323	0.078674944	0.10015644	-6.538094923
chr21:33541710	0.183170732	-3.957682927	1.769160182	0.078674967	0.100156452	-6.538095169
chr11:64608578	0.234756098	0.959329268	1.769160051	0.078674989	0.100156462	-6.538095397
chr1:154869470	0.205243902	-0.373841463	1.769158479	0.078675252	0.100156778	-6.538098141
chr4:65668526	0.148780488	-4.686463415	1.769157577	0.078675404	0.100156952	-6.538099716
chr19:14074762	-0.225365854	-3.528170732	-1.769157106	0.078675482	0.100157034	-6.538100538
chr22:50525222	0.147317073	-3.871219512	1.769155979	0.078675671	0.100157256	-6.538102505
chr19:3778091	0.213536585	2.211768293	1.769155082	0.078675821	0.100157418	-6.538104071
chr3:158103056	0.155609756	-3.169268293	1.769155046	0.078675827	0.100157418	-6.538104134
chr12:8914841	0.125	-4.366890244	1.769154728	0.078675881	0.100157468	-6.538104689
chr2:85785723	0.213780488	1.363719512	1.769154207	0.078675968	0.100157561	-6.538105598
chr12:122059905	-0.179634146	2.94347561	-1.769151677	0.078676391	0.100158082	-6.538110015
chr20:381864	0.171219512	-3.84	1.769147653	0.078677065	0.100158921	-6.538117039
chr6:117548289	0.238780488	-1.8	1.769145976	0.078677346	0.10015926	-6.538119966
chr8:128087229	-0.191219512	3.362926829	-1.7691448	0.078677543	0.100159493	-6.538122019
chr1:153634186	0.11902439	-4.93597561	1.769143743	0.07867772	0.1001597	-6.538123865
chr14:67674550	0.137317073	-4.620365854	1.769143334	0.078677789	0.100159769	-6.538124578
chr17:40689469	-0.169390244	3.353353659	-1.769142013	0.07867801	0.100160032	-6.538126884
chr2:240771385	-0.227317073	3.877195122	-1.769138104	0.078678664	0.100160847	-6.538133708
chr20:347336	0.122317073	-3.994695122	1.769137427	0.078678778	0.100160973	-6.538134889
chr22:37519441	0.127560976	-4.023292683	1.769136496	0.078678934	0.100161153	-6.538136515
chr2:241795826	0.184756098	3.460182927	1.769136387	0.078678952	0.100161158	-6.538136704
chr10:102245579	0.113658537	-4.349756098	1.769136222	0.078678979	0.100161175	-6.538136993
chr13:111624442	-0.189878049	3.092012195	-1.769135617	0.078679081	0.100161285	-6.538138048
chr6:50724436	0.154512195	-4.164329268	1.769134875	0.078679205	0.100161425	-6.538139344
chr2:225408757	0.261829268	2.733963415	1.769133734	0.078679396	0.100161635	-6.538141336
chr1:215993094	0.192804878	2.489085366	1.769133722	0.078679398	0.100161635	-6.538141358
chr10:115093992	0.171097561	-4.161158537	1.769132446	0.078679612	0.100161888	-6.538143585
chr12:131851074	0.208658537	3.109085366	1.769132199	0.078679653	0.100161922	-6.538144015
chr1:42766640	0.133780488	-4.544329268	1.769131449	0.078679779	0.100162064	-6.538145325
chr20:58676463	-0.179390244	2.587134146	-1.769129399	0.078680122	0.100162483	-6.538148903
chr2:84778294	0.218780488	3.476707317	1.769129145	0.078680165	0.100162519	-6.538149347
chr17:76452820	0.13902439	-4.119512195	1.76912846	0.078680279	0.100162646	-6.538150542
chr7:30478431	0.130731707	-3.811097561	1.769127375	0.078680461	0.100162859	-6.538152436
chrX:135421765	0.170487805	-2.103780488	1.769125502	0.078680775	0.10016324	-6.538155705
chr16:89770172	-0.161097561	3.361036585	-1.769125088	0.078680844	0.10016331	-6.538156428
chr15:40368044	0.148292683	-4.533780488	1.769123647	0.078681085	0.100163599	-6.538158944
chr20:63071357	-0.206341463	3.206463415	-1.769122322	0.078681307	0.100163863	-6.538161256
chr5:177554274	0.126829268	-4.035121951	1.769121846	0.078681387	0.100163946	-6.538162087
chr16:25014866	0.131341463	-4.579695122	1.76912027	0.078681651	0.100164264	-6.538164839
chr9:130664781	0.178658537	-4.083109756	1.769118966	0.078681869	0.100164524	-6.538167115
chr1:3501905	0.192195122	1.472804878	1.769118234	0.078681992	0.100164662	-6.538168393
chr2:66437334	-0.218292683	-3.708658537	-1.769117794	0.078682065	0.100164724	-6.53816916
chr17:49496286	0.152682927	-3.924146341	1.769117768	0.07868207	0.100164724	-6.538169206
chr1:202145053	0.125487805	-4.418597561	1.76911761	0.078682096	0.10016474	-6.538169482
chr8:143824358	-0.280487805	-0.667804878	-1.769116802	0.078682232	0.100164894	-6.538170893
chr5:55307633	0.121341463	-4.693109756	1.769113958	0.078682708	0.100165482	-6.538175857
chr8:41311972	-0.159146341	-0.054817073	-1.769112985	0.078682871	0.100165671	-6.538177555
chr5:72817551	0.131829268	-4.204085366	1.769112713	0.078682916	0.10016571	-6.53817803
chr17:81695847	-0.180853659	2.777865854	-1.769112619	0.078682932	0.100165712	-6.538178194
chrX:48574558	0.178414634	-2.210426829	1.769111319	0.07868315	0.100165963	-6.538180464
chr1:212700621	0.112439024	-4.091463415	1.76911127	0.078683158	0.100165963	-6.538180549
chr7:44082874	0.12597561	-3.793597561	1.769110852	0.078683228	0.100166034	-6.538181279
chr17:7501994	-0.155121951	3.547439024	-1.769110373	0.078683308	0.100166118	-6.538182114
chr3:195838049	-0.202439024	3.561219512	-1.769107998	0.078683706	0.100166605	-6.538186259
chr12:103178621	0.211585366	2.672865854	1.769107414	0.078683804	0.100166712	-6.538187279
chr19:33622252	0.123780488	-4.487743902	1.769106882	0.078683893	0.1001668	-6.538188208
chr1:11479179	0.139756098	-4.71195122	1.769106829	0.078683902	0.1001668	-6.5381883
chr2:44944391	-0.194756098	-3.782743902	-1.769104095	0.078684359	0.100167364	-6.538193073
chr15:77819865	0.14097561	-3.662439024	1.769102123	0.07868469	0.100167766	-6.538196515
chr2:1022323	0.210121951	3.323963415	1.769101732	0.078684755	0.100167831	-6.538197198
chr5:134649152	0.11902439	-4.316219512	1.769100607	0.078684943	0.100168053	-6.538199161
chr17:7614299	0.129756098	-3.883658537	1.769100058	0.078685035	0.100168152	-6.538200119
chr3:49109026	0.177439024	2.967987805	1.76909952	0.078685126	0.100168248	-6.538201059
chr20:63034431	0.229634146	2.684085366	1.76909905	0.078685204	0.10016833	-6.538201879
chr1:5710283	-0.235487805	1.775304878	-1.769097212	0.078685512	0.100168704	-6.538205088
chr12:122959958	-0.271219512	3.698292683	-1.76909693	0.078685559	0.100168745	-6.53820558
chr13:48975901	0.12902439	-4.419756098	1.76909602	0.078685712	0.100168921	-6.538207168
chr7:99033177	0.184878049	2.364390244	1.769095304	0.078685832	0.100169055	-6.538208417
chr16:29312280	-0.216707317	3.610670732	-1.769094195	0.078686017	0.100169273	-6.538210353
chr8:1764328	0.130365854	-4.039817073	1.769093982	0.078686053	0.100169301	-6.538210726
chr8:47261281	0.115609756	-4.175731707	1.769093316	0.078686164	0.100169424	-6.538211887
chr13:112746429	-0.279512195	3.742682927	-1.769092883	0.078686237	0.100169498	-6.538212643
chr17:76383079	0.126463415	-3.877256098	1.769092769	0.078686256	0.100169504	-6.538212843
chr18:77136888	0.250243902	3.379634146	1.769091841	0.078686412	0.100169684	-6.538214463
chr4:4385905	0.154390244	-3.541219512	1.769087463	0.078687145	0.100170599	-6.538222104
chr1:42035251	0.129878049	-4.563353659	1.769086722	0.078687269	0.100170738	-6.538223397
chr21:45478099	-0.196585366	-2.291219512	-1.769086234	0.078687351	0.100170816	-6.53822425
chr19:53873582	-0.166341463	3.577804878	-1.769086187	0.078687358	0.100170816	-6.538224332
chr2:100968396	-0.182560976	2.619329268	-1.769085848	0.078687415	0.10017087	-6.538224923
chr22:50090529	-0.164634146	3.529878049	-1.769085348	0.078687499	0.100170946	-6.538225796
chr21:26170834	0.143414634	-4.305121951	1.769085319	0.078687504	0.100170946	-6.538225848
chr2:215313168	-0.208170732	3.224329268	-1.769084304	0.078687674	0.100171144	-6.538227619
chr10:1489241	-0.22402439	3.119329268	-1.76908286	0.078687916	0.100171433	-6.538230139
chr17:32483119	-0.192317073	2.520914634	-1.76908203	0.078688055	0.100171592	-6.538231588
chr11:101129000	0.187560976	-3.576341463	1.769080428	0.078688323	0.100171915	-6.538234385
chr15:89088836	0.178414634	-3.718597561	1.769077906	0.078688745	0.100172435	-6.538238786
chr1:111988975	0.201829268	-4.323231707	1.769075159	0.078689205	0.100173002	-6.538243582
chr11:66022539	0.123292683	-4.264329268	1.769072451	0.078689659	0.100173561	-6.538248308
chr6:33314016	0.183780488	-3.796158537	1.769070543	0.078689978	0.100173949	-6.538251639
chr16:23641214	0.130243902	-4.308780488	1.769069334	0.078690181	0.100174189	-6.538253748
chr22:37686617	0.123170732	-4.016707317	1.769066497	0.078690656	0.100174775	-6.538258701
chr16:56519625	0.144634146	-4.176219512	1.769063563	0.078691147	0.100175383	-6.538263823
chrX:129955346	0.160487805	1.659512195	1.769063271	0.078691196	0.100175427	-6.538264333
chr11:62726738	0.114878049	-4.11304878	1.769062961	0.078691248	0.100175474	-6.538264874
chr7:39623554	0.167560976	-3.772926829	1.769062044	0.078691402	0.100175652	-6.538266475
chr2:120587078	0.169512195	-3.911707317	1.76906087	0.078691598	0.100175884	-6.538268523
chr8:27604389	-0.191585366	3.454573171	-1.76905954	0.078691821	0.100176149	-6.538270844
chr1:109426080	0.106341463	-4.371341463	1.769059403	0.078691844	0.10017616	-6.538271084
chr2:161426923	0.257195122	-3.402378049	1.769059141	0.078691888	0.100176197	-6.538271542
chr12:69739417	0.128536585	-4.172195122	1.769058329	0.078692024	0.100176352	-6.538272958
chr8:142015245	0.187195122	0.159329268	1.769056569	0.078692319	0.100176709	-6.538276031
chr1:223363474	0.182804878	-3.818963415	1.769056474	0.078692335	0.100176711	-6.538276197
chr16:79658465	0.345609756	-1.121463415	1.769056293	0.078692365	0.100176731	-6.538276513
chr2:171522871	0.150121951	-3.890060976	1.769052072	0.078693072	0.100177613	-6.53828388
chrX:137428354	0.201829268	-2.484329268	1.76905196	0.078693091	0.100177618	-6.538284076
chr5:163505668	0.145731707	-3.707134146	1.769051783	0.07869312	0.100177638	-6.538284384
chr1:47434383	0.146707317	-3.817621951	1.769050312	0.078693366	0.100177933	-6.538286951
chr20:63004877	0.198658537	-4.088109756	1.769049076	0.078693574	0.100178178	-6.53828911
chr8:11226891	0.215365854	3.100121951	1.769047584	0.078693823	0.100178478	-6.538291714
chr19:12640224	0.126219512	-4.208109756	1.769047335	0.078693865	0.100178513	-6.538292148
chr17:80349258	0.195243902	3.716280488	1.769047226	0.078693883	0.100178518	-6.538292339
chr2:238632861	-0.198658537	2.680182927	-1.769045933	0.0786941	0.100178775	-6.538294596
chr5:15500081	0.13804878	-4.451097561	1.769045357	0.078694196	0.10017888	-6.538295602
chr4:139555354	0.130853659	-3.835914634	1.769043862	0.078694447	0.10017918	-6.53829821
chr9:127949021	-0.149268293	3.741463415	-1.76904234	0.078694702	0.100179486	-6.538300867
chr12:110370544	0.234634146	0.787926829	1.769041982	0.078694762	0.100179544	-6.538301493
chr16:49636322	-0.187926829	3.639329268	-1.769041872	0.07869478	0.100179549	-6.538301684
chr10:28236879	-0.178902439	3.368963415	-1.769041647	0.078694818	0.100179579	-6.538302077
chr2:219449836	-0.185487805	3.481036585	-1.769040838	0.078694953	0.100179733	-6.538303489
chr4:61201929	0.121097561	-4.132256098	1.769040504	0.078695009	0.100179786	-6.538304073
chr4:102868845	0.104268293	-4.058963415	1.769040167	0.078695066	0.100179839	-6.53830466
chr1:51330811	0.211097561	-3.2725	1.769037848	0.078695454	0.100180316	-6.538308708
chr5:179801204	-0.152804878	3.322378049	-1.769037049	0.078695588	0.100180468	-6.538310103
chr19:14786500	0.154268293	-3.371402439	1.769036955	0.078695604	0.100180469	-6.538310266
chr8:140352614	-0.168292683	4.014512195	-1.769036776	0.078695634	0.100180489	-6.538310579
chr2:26033903	0.13402439	-3.355060976	1.76903654	0.078695673	0.100180517	-6.538310991
chr3:120093986	0.140243902	-4.156829268	1.769036472	0.078695685	0.100180517	-6.53831111
chr18:48029693	-0.179390244	3.240304878	-1.7690351	0.078695914	0.10018075	-6.538313505
chr19:40443242	0.128414634	-3.633963415	1.769035084	0.078695917	0.10018075	-6.538313532
chr3:49719402	0.119146341	-4.823963415	1.769035081	0.078695917	0.10018075	-6.538313537
chr3:9397987	0.122560976	-4.027134146	1.769035039	0.078695924	0.10018075	-6.538313611
chr2:97708785	-0.170365854	1.418597561	-1.769034487	0.078696017	0.100180849	-6.538314575
chr8:116874145	0.12402439	-3.667865854	1.769032865	0.078696289	0.100181177	-6.538317407
chr8:38269512	0.124268293	-3.883353659	1.769032609	0.078696332	0.100181213	-6.538317853
chr19:537078	-0.176097561	3.119146341	-1.769032363	0.078696373	0.100181247	-6.538318281
chr9:84754886	0.187926829	2.915304878	1.769031902	0.07869645	0.100181327	-6.538319087
chr14:103104449	0.230487805	-3.311341463	1.769030959	0.078696608	0.10018151	-6.538320733
chr1:8878649	0.131097561	-4.177256098	1.769030145	0.078696744	0.100181665	-6.538322153
chr16:31569202	0.242073171	-3.658353659	1.769029813	0.0786968	0.100181717	-6.538322732
chr17:81232424	-0.183536585	3.7475	-1.769028977	0.07869694	0.100181877	-6.538324193
chr13:45374668	-0.18804878	3.270243902	-1.769028687	0.078696988	0.100181921	-6.538324699
chr1:2315396	0.144146341	-3.696829268	1.76902639	0.078697373	0.10018238	-6.538328707
chr19:1046882	-0.174268293	3.162134146	-1.769026362	0.078697378	0.10018238	-6.538328757
chr2:38076398	0.124146341	-4.682926829	1.769025398	0.078697539	0.100182567	-6.538330439
chr2:98936220	0.130609756	-4.173353659	1.769023264	0.078697897	0.100183004	-6.538334164
chr14:101564702	0.171097561	-3.226036585	1.769022076	0.078698096	0.100183239	-6.538336238
chr17:7417243	-0.17304878	2.943353659	-1.769021537	0.078698186	0.100183335	-6.538337179
chr6:147203799	0.165853659	-3.963902439	1.769020702	0.078698326	0.100183495	-6.538338636
chrX:44873644	0.140365854	-3.946280488	1.769020392	0.078698378	0.100183543	-6.538339178
chr19:18060815	0.228658537	2.621890244	1.769020062	0.078698433	0.100183595	-6.538339753
chr19:45473988	-0.193292683	0.120792683	-1.769019656	0.078698501	0.100183663	-6.538340462
chr3:161162076	0.161463415	3.548170732	1.769019408	0.078698542	0.100183698	-6.538340894
chr20:21506483	0.126463415	-4.366646341	1.769015774	0.078699151	0.100184454	-6.538347238
chr12:102956561	0.21804878	-3.866707317	1.769014217	0.078699412	0.100184768	-6.538349955
chr5:1883691	0.123414634	-4.097195122	1.769012848	0.078699641	0.100185041	-6.538352346
chr12:8697608	0.130853659	-3.48347561	1.769011931	0.078699795	0.100185219	-6.538353945
chr1:1067445	0.284512195	2.657256098	1.769011666	0.078699839	0.100185257	-6.538354407
chr1:90893824	-0.153902439	4.029878049	-1.769009687	0.078700171	0.10018566	-6.538357863
chr8:66439792	0.159268293	-0.322317073	1.769007697	0.078700504	0.100186066	-6.538361336
chr1:243850894	0.122926829	-4.169878049	1.769006786	0.078700657	0.100186242	-6.538362926
chr14:102235619	0.149756098	-3.121585366	1.769005251	0.078700914	0.100186551	-6.538365605
chr5:177984682	0.219756098	-3.531463415	1.769003462	0.078701213	0.100186914	-6.538368728
chr1:155859439	0.140243902	-3.929756098	1.76900155	0.078701534	0.100187304	-6.538372066
chr7:44019277	0.115365854	-4.279634146	1.769000997	0.078701626	0.100187398	-6.53837303
chr12:7833449	0.601097561	-1.23652439	1.769000938	0.078701636	0.100187398	-6.538373133
chr18:50878928	0.126097561	-3.874390244	1.769000839	0.078701653	0.1001874	-6.538373306
chr11:1102280	0.201097561	2.45847561	1.769000139	0.07870177	0.100187531	-6.538374527
chr6:162958170	0.195121951	1.451097561	1.768998796	0.078701995	0.100187784	-6.538376872
chr9:95516720	0.125243902	-4.187743902	1.768998783	0.078701997	0.100187784	-6.538376894
chr2:73984385	0.121341463	-4.324695122	1.768995026	0.078702626	0.100188566	-6.538383452
chr9:131308061	-0.175731707	3.764573171	-1.76899437	0.078702736	0.100188688	-6.538384597
chr19:49118639	0.116219512	-4.037987805	1.7689941	0.078702781	0.100188727	-6.538385069
chr19:7730093	0.150731707	-4.173536585	1.768993921	0.078702811	0.100188747	-6.538385382
chr1:16628668	-0.201463415	3.824268293	-1.768990705	0.07870335	0.100189415	-6.538390994
chr6:156687785	0.114756098	-4.088231707	1.768990595	0.078703368	0.10018942	-6.538391187
chr12:2794640	0.143536585	-3.211280488	1.768989129	0.078703614	0.100189714	-6.538393745
chr5:693076	0.183170732	-3.758902439	1.768988401	0.078703736	0.100189851	-6.538395016
chr9:19788229	0.167926829	-4.186280488	1.768988172	0.078703774	0.100189882	-6.538395416
chr8:124610463	0.242804878	1.372621951	1.768987575	0.078703874	0.10018999	-6.538396457
chr7:4754805	-0.161219512	3.741829268	-1.768987179	0.078703941	0.100190057	-6.538397149
chr10:131109558	-0.444390244	2.380731707	-1.768986007	0.078704137	0.100190288	-6.538399194
chr8:17922845	0.140487805	-4.355487805	1.768984678	0.07870436	0.100190553	-6.538401514
chr2:197453615	0.125243902	-4.987256098	1.76898454	0.078704383	0.100190564	-6.538401755
chr6:1463839	0.21195122	2.498292683	1.768983923	0.078704486	0.100190677	-6.538402832
chr19:35039910	-0.194878049	-3.475243902	-1.768983227	0.078704603	0.100190807	-6.538404046
chr7:150951428	-0.192926829	3.65195122	-1.768982982	0.078704644	0.100190841	-6.538404474
chr11:64247045	0.130121951	-3.274695122	1.768982544	0.078704717	0.100190917	-6.538405239
chr19:57390350	0.13902439	-3.097439024	1.768981798	0.078704842	0.100191032	-6.538406541
chr19:4550304	0.178170732	2.643597561	1.768981787	0.078704844	0.100191032	-6.538406561
chr15:75647491	0.13402439	-3.704817073	1.768981743	0.078704851	0.100191032	-6.538406637
chr5:1380916	0.215731707	3.022621951	1.768980953	0.078704983	0.100191183	-6.538408016
chr12:102917414	0.148902439	-4.053109756	1.76897905	0.078705302	0.10019157	-6.538411337
chr17:42276531	0.176707317	-3.838231707	1.768978752	0.078705352	0.100191615	-6.538411857
chr1:62437975	0.116341463	-4.166341463	1.768978641	0.078705371	0.100191621	-6.538412052
chr22:25405137	0.141219512	-4.399390244	1.768977762	0.078705518	0.10019179	-6.538413585
chr1:24956062	-0.17304878	3.350182927	-1.768976961	0.078705652	0.100191942	-6.538414984
chr2:133422457	0.248536585	1.915853659	1.768976669	0.078705701	0.100191986	-6.538415492
chr21:34513057	-0.231341463	-0.960670732	-1.768975326	0.078705926	0.100192254	-6.538417837
chr15:47719151	-0.244634146	-2.63402439	-1.768972488	0.078706401	0.100192841	-6.53842279
chr15:99251823	0.116463415	-4.15445122	1.768969681	0.078706871	0.100193421	-6.53842769
chr9:127451763	0.12804878	-3.930365854	1.768968656	0.078707043	0.100193621	-6.538429479
chr18:52341900	0.126829268	-4.015487805	1.768968371	0.078707091	0.100193664	-6.538429977
chr8:67342917	0.139878049	-3.210914634	1.768967331	0.078707265	0.100193867	-6.538431791
chr7:6348526	0.133414634	-4.027804878	1.768966886	0.07870734	0.100193944	-6.538432569
chr5:169584117	0.12304878	-3.920792683	1.768965338	0.078707599	0.100194256	-6.538435271
chr15:78945193	0.126463415	-3.312378049	1.768963392	0.078707925	0.100194652	-6.538438668
chrX:131058334	0.178780488	-1.943902439	1.768961439	0.078708252	0.10019505	-6.538442076
chr18:48620706	0.527073171	1.948414634	1.768958409	0.07870876	0.100195678	-6.538447365
chr12:51914465	-0.168536585	3.384512195	-1.768958005	0.078708827	0.100195746	-6.538448069
chr2:240557735	0.187682927	-3.650914634	1.768957772	0.078708866	0.100195763	-6.538448477
chr10:129967107	0.190609756	-4.110182927	1.768957755	0.078708869	0.100195763	-6.538448507
chr1:242524067	0.118536585	-4.252560976	1.768957543	0.078708905	0.100195773	-6.538448877
chr11:3165652	0.23304878	-2.920426829	1.768957536	0.078708906	0.100195773	-6.538448889
chr8:131940003	0.187439024	3.592865854	1.768956888	0.078709014	0.100195893	-6.53845002
chr4:173334318	0.11304878	-4.48945122	1.768955563	0.078709236	0.100196157	-6.538452332
chr16:31061333	-0.158780488	3.40402439	-1.768955135	0.078709308	0.10019623	-6.538453078
chr1:8330719	0.183292683	2.9325	1.768955011	0.078709329	0.100196238	-6.538453296
chr9:136885256	0.204390244	1.958658537	1.768954132	0.078709476	0.100196407	-6.53845483
chr22:46773307	0.416585366	2.013658537	1.768953976	0.078709502	0.100196422	-6.538455103
chr3:52154341	0.127317073	-4.591707317	1.768953888	0.078709517	0.100196422	-6.538455255
chr6:26171862	0.132926829	-3.835609756	1.768949097	0.078710319	0.100197408	-6.538463617
chr3:119034857	0.13902439	-4.31804878	1.768949094	0.07871032	0.100197408	-6.538463623
chr3:150682389	0.158536585	1.82597561	1.768943999	0.078711174	0.100198476	-6.538472516
chr6:135181886	0.144756098	-4.61847561	1.768941393	0.07871161	0.100199013	-6.538477064
chr5:113294780	0.117560976	-4.199634146	1.768936863	0.078712369	0.100199947	-6.538484972
chrX:40091284	0.168658537	1.435182927	1.768936844	0.078712372	0.100199947	-6.538485005
chr13:113350642	-0.187804878	3.606585366	-1.76893521	0.078712646	0.100200277	-6.538487857
chr16:1153696	0.202560976	-3.997256098	1.768935035	0.078712675	0.100200296	-6.538488162
chr8:123073051	0.125731707	-4.104695122	1.768934846	0.078712707	0.100200318	-6.538488491
chr13:102394706	0.123536585	-4.539817073	1.768934492	0.078712766	0.100200375	-6.538489109
chr3:52517948	0.168536585	3.63695122	1.768932932	0.078713027	0.10020069	-6.538491833
chr12:123945264	0.185121951	3.156097561	1.768931438	0.078713278	0.10020099	-6.53849444
chr3:132417754	0.145365854	-4.130853659	1.768930168	0.07871349	0.100201242	-6.538496656
chr7:15667476	-0.175365854	3.706707317	-1.768929866	0.078713541	0.100201288	-6.538497184
chr14:73886984	0.128170732	-4.208353659	1.768929357	0.078713626	0.100201378	-6.538498071
chr12:69585448	0.15	-3.895609756	1.768929068	0.078713675	0.100201422	-6.538498576
chr15:63597263	0.192317073	2.647987805	1.768928395	0.078713787	0.100201547	-6.538499751
chr15:84716276	0.121341463	-4.2625	1.768927261	0.078713977	0.10020177	-6.538501729
chr15:65133006	0.134756098	-3.868109756	1.768926407	0.07871412	0.100201934	-6.538503221
chr4:70722596	0.211097561	0.907134146	1.768926158	0.078714162	0.100201969	-6.538503655
chr1:27773659	0.125121951	-3.926707317	1.768926052	0.07871418	0.100201973	-6.53850384
chr7:93574517	0.25195122	-3.909268293	1.768925341	0.078714299	0.100202106	-6.53850508
chr10:42768119	0.208414634	1.771768293	1.768923779	0.078714561	0.100202421	-6.538507807
chr11:75246246	-0.200853659	-0.893109756	-1.768922898	0.078714708	0.100202591	-6.538509345
chr9:35617275	0.151097561	-4.217743902	1.768922042	0.078714852	0.100202755	-6.538510839
chr6:7323853	0.142682927	3.193780488	1.768921575	0.07871493	0.100202836	-6.538511655
chr13:112888737	-0.178170732	2.932134146	-1.768921301	0.078714976	0.100202877	-6.538512133
chr10:121735476	0.189390244	3.428719512	1.768920512	0.078715108	0.100203026	-6.538513509
chr1:42335675	0.12597561	-3.766036585	1.768918487	0.078715447	0.10020344	-6.538517044
chr3:119294198	0.125487805	-4.40945122	1.768917478	0.078715616	0.100203637	-6.538518805
chr13:100646222	-0.169756098	3.255853659	-1.768916325	0.078715809	0.100203864	-6.538520817
chr9:841727	0.146463415	-4.043719512	1.768915979	0.078715867	0.10020392	-6.538521421
chr10:16520288	0.259390244	-3.33945122	1.7689156	0.078715931	0.100203982	-6.538522083
chr20:1002586	0.172317073	-3.387012195	1.768915286	0.078715983	0.100204031	-6.538522632
chr10:32995585	-0.191829268	2.810182927	-1.768914389	0.078716134	0.100204204	-6.538524197
chr4:113979328	0.125243902	-4.108597561	1.768914166	0.078716171	0.100204233	-6.538524585
chr7:92528869	0.117926829	-4.116402439	1.768913732	0.078716244	0.100204307	-6.538525343
chr19:3453904	-0.170121951	1.567134146	-1.768913294	0.078716317	0.100204382	-6.538526108
chr1:2860940	-0.189756098	3.000731707	-1.768912913	0.078716381	0.100204445	-6.538526772
chr13:113111190	0.184756098	0.231890244	1.768911034	0.078716696	0.100204828	-6.538530053
chr8:27837481	0.124268293	-4.282012195	1.768910661	0.078716758	0.100204889	-6.538530703
chr5:154690615	-0.194390244	3.05804878	-1.768910313	0.078716816	0.100204945	-6.538531311
chr1:27114289	-0.179390244	3.61054878	-1.768909974	0.078716873	0.100204999	-6.538531902
chr17:45895038	0.153292683	-3.246646341	1.768907445	0.078717297	0.10020552	-6.538536317
chr11:13962529	0.189756098	-4.029512195	1.76890726	0.078717328	0.100205541	-6.53853664
chr3:169149443	0.119878049	-3.782378049	1.768905857	0.078717563	0.100205822	-6.538539088
chr4:82580318	-0.147073171	3.257195122	-1.768905549	0.078717614	0.100205869	-6.538539625
chr9:137407045	0.209756098	-4.402560976	1.768905384	0.078717642	0.100205886	-6.538539914
chr1:220253575	-0.14304878	3.029207317	-1.768904906	0.078717722	0.10020597	-6.538540747
chr17:70946382	0.205609756	2.780853659	1.768904753	0.078717748	0.100205984	-6.538541015
chr6:75749322	0.13195122	-4.209756098	1.768901928	0.078718221	0.100206568	-6.538545946
chr6:2841432	0.119268293	-4.119268293	1.768901451	0.078718301	0.100206652	-6.538546779
chr2:128028331	0.133414634	-4.322317073	1.768900143	0.07871852	0.100206912	-6.538549061
chr10:24857788	-0.192682927	3.22	-1.768899392	0.078718646	0.100207054	-6.538550372
chr16:78432637	-0.162439024	3.134512195	-1.768899165	0.078718684	0.100207084	-6.538550768
chr16:65121429	0.207073171	-3.982560976	1.768898506	0.078718794	0.100207206	-6.538551918
chr2:232875846	0.20097561	-3.734512195	1.768898285	0.078718831	0.100207235	-6.538552304
chr19:56404202	0.151829268	-4.311768293	1.768897913	0.078718894	0.100207296	-6.538552952
chr5:33726902	0.345121951	1.571829268	1.768897056	0.078719037	0.10020746	-6.538554449
chr7:39951100	0.134634146	-4.182073171	1.768895696	0.078719265	0.100207732	-6.538556823
chr1:1294376	0.174512195	1.861646341	1.768889709	0.078720268	0.10020899	-6.538567272
chr1:1041716	-0.172682927	2.948780488	-1.768889411	0.078720318	0.100209036	-6.538567792
chr1:71047883	0.123780488	-4.004085366	1.768885287	0.078721009	0.100209897	-6.53857499
chr6:119349170	0.145609756	-4.218292683	1.768885194	0.078721024	0.100209899	-6.538575153
chr10:120949047	0.132195122	-4.250243902	1.768884477	0.078721145	0.100210033	-6.538576404
chr16:27084073	-0.175365854	-1.453658537	-1.76888405	0.078721216	0.100210106	-6.538577149
chr17:7687297	0.13304878	-3.694695122	1.768881745	0.078721602	0.100210579	-6.538581173
chr2:231503064	0.187682927	2.435060976	1.768881461	0.07872165	0.100210621	-6.538581668
chr6:87151809	0.225487805	-3.951280488	1.768879903	0.078721911	0.100210935	-6.538584386
chr1:27234227	0.14097561	-3.49695122	1.768879137	0.078722039	0.10021108	-6.538585723
chr4:105146154	0.131829268	-3.776280488	1.768879018	0.078722059	0.100211087	-6.538585932
chr11:289497	0.169146341	-3.001890244	1.768877339	0.07872234	0.100211427	-6.538588861
chr12:2835314	-0.251707317	-2.387926829	-1.768872059	0.078723225	0.100212535	-6.538598076
chr3:155854228	0.111829268	-4.313841463	1.768871779	0.078723272	0.100212576	-6.538598566
chr2:205686525	0.131585366	-3.944695122	1.768870968	0.078723408	0.100212731	-6.538599981
chr15:98922369	-0.159512195	3.732073171	-1.768869159	0.078723711	0.100213098	-6.538603139
chr12:569964	0.17195122	-4.308170732	1.768868482	0.078723824	0.100213224	-6.53860432
chr19:36605137	0.139512195	-4.722926829	1.768865408	0.078724339	0.100213862	-6.538609686
chr2:2689195	-0.177560976	3.08402439	-1.768864236	0.078724535	0.100214093	-6.53861173
chr19:1580605	-0.172682927	3.34402439	-1.768863379	0.078724679	0.100214258	-6.538613226
chr16:86471936	0.262073171	2.24054878	1.768863237	0.078724703	0.10021427	-6.538613475
chr10:43138018	0.122195122	-4.132926829	1.768862955	0.07872475	0.100214311	-6.538613966
chr8:26046091	0.171341463	-3.94652439	1.768862678	0.078724797	0.100214352	-6.53861445
chr4:152976035	-0.164268293	3.556646341	-1.768862429	0.078724838	0.100214387	-6.538614884
chr12:121335557	-0.177439024	3.350914634	-1.768862329	0.078724855	0.10021439	-6.53861506
chr6:11736787	-0.155609756	3.563414634	-1.768859951	0.078725253	0.100214879	-6.53861921
chr19:41383908	0.176341463	2.529756098	1.768859756	0.078725286	0.100214902	-6.53861955
chr9:990941	0.191341463	3.277621951	1.768858836	0.07872544	0.10021508	-6.538621156
chr15:64835831	0.265	-3.361036585	1.7688574	0.078725681	0.100215368	-6.538623661
chr15:40038801	0.148170732	-4.467987805	1.768855571	0.078725987	0.10021574	-6.538626855
chr9:123373564	0.23902439	-4.042073171	1.768853536	0.078726328	0.100216155	-6.538630405
chr2:131092994	0.134146341	-4.454878049	1.768851641	0.078726646	0.100216541	-6.538633714
chr1:223712991	0.136585366	-4.242560976	1.768848994	0.078727089	0.100217087	-6.538638332
chr16:9066763	-0.204756098	2.046036585	-1.768848001	0.078727255	0.100217281	-6.538640066
chr5:77630677	0.162439024	-4.594146341	1.768845396	0.078727692	0.100217818	-6.538644613
chr16:3141254	-0.171829268	3.788353659	-1.768844213	0.07872789	0.100218052	-6.538646677
chr2:166375712	0.130243902	-3.925487805	1.768843945	0.078727935	0.100218091	-6.538647145
chr19:56477805	0.133658537	-4.635243902	1.768843806	0.078727958	0.100218102	-6.538647387
chr17:44308026	0.121463415	-4.100609756	1.76884262	0.078728157	0.100218337	-6.538649457
chr2:239148755	-0.165853659	3.824756098	-1.768840782	0.078728465	0.10021871	-6.538652666
chr15:30044611	0.269146341	0.604695122	1.768840374	0.078728533	0.100218779	-6.538653378
chr11:50261242	0.220731707	2.037560976	1.768839708	0.078728645	0.100218903	-6.538654539
chr11:67117805	0.222317073	-4.05152439	1.768839306	0.078728712	0.10021897	-6.538655242
chr11:9574025	0.159268293	-4.260121951	1.768835806	0.078729299	0.100219698	-6.53866135
chr17:18040470	-0.164512195	-1.29445122	-1.768833144	0.078729745	0.100220248	-6.538665996
chr7:8132173	0.209146341	3.248353659	1.768829503	0.078730355	0.100221006	-6.53867235
chr11:94741100	0.228170732	-3.607134146	1.768829167	0.078730411	0.100221059	-6.538672936
chr10:109923050	0.119268293	-4.381585366	1.768827684	0.078730659	0.100221357	-6.538675524
chr5:144017361	0.176341463	3.087317073	1.76882579	0.078730977	0.100221743	-6.53867883
chr7:122886814	0.128658537	-4.634207317	1.768824888	0.078731128	0.100221917	-6.538680405
chr1:16696677	0.252926829	-3.33195122	1.768824713	0.078731157	0.100221936	-6.53868071
chr6:63572858	0.140365854	-4.079573171	1.768824174	0.078731248	0.100222033	-6.538681652
chr11:132943758	0.230609756	-4.337012195	1.768823632	0.078731338	0.10022213	-6.538682596
chr11:107019065	0.137804878	-4.25195122	1.768823434	0.078731372	0.100222154	-6.538682943
chr4:118858014	-0.231097561	1.469817073	-1.768822685	0.078731497	0.100222295	-6.538684251
chr1:200453533	-0.18695122	2.865182927	-1.768822288	0.078731563	0.100222347	-6.538684942
chr1:232629593	0.13097561	-3.848170732	1.768822271	0.078731566	0.100222347	-6.538684973
chr5:116575652	0.122317073	-3.960304878	1.768821548	0.078731687	0.100222483	-6.538686234
chr8:79765199	0.14902439	-3.647682927	1.768820534	0.078731857	0.100222681	-6.538688005
chr5:136133503	0.126219512	-4.141280488	1.768819936	0.078731958	0.10022279	-6.538689048
chr1:22000652	-0.178292683	2.888902439	-1.768818379	0.078732218	0.100223104	-6.538691765
chr17:79798999	0.146341463	-4.153292683	1.768813243	0.078733079	0.100224181	-6.538700729
chr11:15650507	0.172926829	-3.754756098	1.768812327	0.078733232	0.100224358	-6.538702327
chr19:53882187	0.126463415	-3.955792683	1.768812236	0.078733248	0.100224359	-6.538702486
chr3:73404952	0.239512195	0.434390244	1.768811646	0.078733347	0.100224466	-6.538703517
chr8:21919381	0.175853659	-3.049390244	1.768809392	0.078733724	0.100224929	-6.538707449
chr16:31569667	-0.197560976	-3.334634146	-1.768808591	0.078733858	0.100225081	-6.538708848
chr1:168226577	0.128414634	-3.749817073	1.768807316	0.078734072	0.100225335	-6.538711072
chr9:131528675	-0.191097561	2.839573171	-1.768806261	0.078734249	0.100225541	-6.538712914
chr4:71438270	0.21597561	3.503353659	1.768803806	0.07873466	0.100226047	-6.538717198
chr4:150079323	0.125609756	-4.244268293	1.768802139	0.078734939	0.100226384	-6.538720108
chr11:64723585	0.116585366	-4.032439024	1.768801448	0.078735055	0.100226513	-6.538721314
chr3:49802888	0.129512195	-4.284878049	1.768799089	0.078735451	0.100226998	-6.538725431
chr14:49893656	0.121463415	-4.43804878	1.768798996	0.078735466	0.100226999	-6.538725594
chr15:73797200	0.211341463	2.231280488	1.768796287	0.07873592	0.100227559	-6.538730321
chr3:58412939	0.198902439	1.871646341	1.768795239	0.078736096	0.100227764	-6.53873215
chr3:119703420	0.259512195	-3.125609756	1.768794928	0.078736148	0.100227812	-6.538732693
chr12:51026189	0.172439024	-3.676097561	1.768794673	0.07873619	0.100227848	-6.538733139
chr1:201469274	0.132317073	-3.855304878	1.768790179	0.078736943	0.100228788	-6.538740981
chr1:159862562	0.163902439	1.101097561	1.768788178	0.078737279	0.100229197	-6.538744473
chr15:90101823	0.128902439	-4.420914634	1.7687878	0.078737342	0.100229259	-6.538745133
chr1:6701677	0.117439024	-4.800670732	1.768787594	0.078737377	0.100229285	-6.538745493
chr7:422743	0.207804878	2.775853659	1.768787508	0.078737391	0.100229285	-6.538745643
chr2:213284417	0.194878049	-4.497439024	1.768785203	0.078737777	0.100229758	-6.538749666
chrX:72239021	0.188170732	-2.22152439	1.768785033	0.078737806	0.100229767	-6.538749962
chr12:100162955	-0.15402439	3.378353659	-1.768784908	0.078737827	0.100229767	-6.53875018
chr3:81761484	0.126585366	-4.32097561	1.768784904	0.078737827	0.100229767	-6.538750188
chr19:18152529	0.125731707	-4.004329268	1.768783605	0.078738045	0.100230026	-6.538752455
chrX:101390814	0.206707317	-1.738841463	1.768779974	0.078738653	0.100230782	-6.538758792
chr1:31944758	0.137804878	-3.911707317	1.768778412	0.078738915	0.100231096	-6.538761517
chr3:120450970	0.126341463	-4.218292683	1.768776763	0.078739191	0.10023143	-6.538764395
chr12:105331323	0.123414634	-3.775	1.76877629	0.078739271	0.100231512	-6.538765221
chr7:2584276	-0.169146341	3.917256098	-1.768775644	0.078739379	0.100231632	-6.538766348
chr21:45396654	0.200121951	2.011036585	1.768775185	0.078739456	0.100231712	-6.53876715
chr18:55242367	0.175731707	3.666036585	1.768774867	0.078739509	0.100231761	-6.538767704
chr1:17826203	0.139878049	-0.305060976	1.768774354	0.078739595	0.100231852	-6.538768601
chr2:160270023	0.166097561	-3.896829268	1.768773878	0.078739675	0.100231935	-6.538769431
chr8:73093302	0.13402439	-3.676036585	1.768769676	0.078740379	0.100232813	-6.538776764
chr6:157982183	0.150487805	-3.92804878	1.768769207	0.078740457	0.100232877	-6.538777583
chr1:22711700	0.169878049	-4.251036585	1.768769171	0.078740464	0.100232877	-6.538777646
chr19:2235924	0.122926829	-4.276341463	1.768769117	0.078740472	0.100232877	-6.538777739
chr11:19237727	0.33902439	-0.041341463	1.768768048	0.078740652	0.100233087	-6.538779606
chr5:150759022	0.114268293	-4.381768293	1.768767748	0.078740702	0.100233133	-6.53878013
chr1:182056551	0.189512195	3.06304878	1.768765828	0.078741024	0.100233524	-6.53878348
chr3:52293533	-0.182073171	3.312256098	-1.768763639	0.07874139	0.100233973	-6.5387873
chr7:159024926	-0.212195122	4.055121951	-1.768762627	0.07874156	0.10023417	-6.538789066
chr10:62268369	0.132926829	-3.966585366	1.768762336	0.078741609	0.100234214	-6.538789573
chr4:180059101	0.127682927	-3.721402439	1.768761452	0.078741757	0.100234384	-6.538791116
chr6:160348198	0.167195122	-4.057256098	1.768759891	0.078742019	0.100234699	-6.538793841
chr11:63813065	0.124512195	-4.0525	1.768759761	0.07874204	0.100234708	-6.538794068
chr16:10558880	0.205609756	2.294878049	1.76875959	0.078742069	0.100234726	-6.538794366
chr2:238239000	0.158292683	0.982439024	1.76875934	0.078742111	0.100234761	-6.538794803
chr18:34224617	0.16304878	-4.417743902	1.768757039	0.078742496	0.100235224	-6.538798819
chr5:132777724	0.152317073	-4.412743902	1.768757001	0.078742503	0.100235224	-6.538798884
chr16:56318215	0.17695122	-3.54347561	1.768754626	0.078742901	0.100235712	-6.53880303
chr10:528400	-0.293902439	3.182195122	-1.768754341	0.078742949	0.100235754	-6.538803528
chr17:82964492	-0.155243902	3.448963415	-1.768753836	0.078743033	0.100235844	-6.538804408
chr8:144332876	0.161585366	-2.89054878	1.768752462	0.078743263	0.100236118	-6.538806806
chr5:114361632	0.133292683	-4.405914634	1.768752261	0.078743297	0.100236143	-6.538807157
chr7:2060378	-0.16402439	4.541036585	-1.768751108	0.07874349	0.100236371	-6.538809169
chr5:77640577	0.204878049	-3.557195122	1.768750692	0.07874356	0.100236441	-6.538809895
chr10:114173710	0.125731707	-4.00554878	1.768749521	0.078743756	0.100236672	-6.538811939
chr19:49441219	-0.206829268	-3.226341463	-1.768747347	0.07874412	0.100237118	-6.538815734
chr19:50601643	-0.166097561	1.832926829	-1.768746834	0.078744206	0.100237209	-6.538816628
chr12:22335713	-0.187804878	-4.376585366	-1.768746385	0.078744282	0.100237286	-6.538817412
chr13:111326584	-0.225121951	1.392073171	-1.768746146	0.078744322	0.100237319	-6.538817829
chr2:11847804	0.246463415	3.327743902	1.768741614	0.078745081	0.100238267	-6.538825738
chr22:37655873	-0.182195122	1.865365854	-1.768741338	0.078745127	0.100238308	-6.53882622
chr3:54188510	0.187926829	1.416036585	1.768740542	0.078745261	0.100238459	-6.538827609
chr5:80711582	-0.163414634	3.277926829	-1.768738969	0.078745524	0.100238777	-6.538830354
chr16:3119472	-0.171219512	2.74402439	-1.768734573	0.078746261	0.100239696	-6.538838026
chr22:42906361	-0.172926829	3.113292683	-1.768733852	0.078746382	0.100239832	-6.538839285
chr22:44626099	0.141463415	-3.548658537	1.768732425	0.078746621	0.100240118	-6.538841775
chr2:99141936	0.12695122	-4.567378049	1.768732028	0.078746687	0.100240184	-6.538842468
chr11:12002344	-0.23304878	2.571402439	-1.768731734	0.078746737	0.100240228	-6.538842981
chr13:19171734	0.202317073	2.350426829	1.76873073	0.078746905	0.100240424	-6.538844733
chr11:66815294	-0.182073171	2.538963415	-1.768729884	0.078747047	0.100240586	-6.53884621
chr15:52295727	0.143292683	-4.179329268	1.768728914	0.078747209	0.100240775	-6.538847901
chr8:123396120	0.130243902	-4.146829268	1.768728577	0.078747266	0.100240828	-6.53884849
chr17:44948260	0.204512195	-1.914329268	1.768728242	0.078747322	0.100240882	-6.538849076
chr3:44729743	0.128658537	-4.740182927	1.768727257	0.078747487	0.100241073	-6.538850794
chr2:9951141	0.16695122	-3.960304878	1.76872521	0.07874783	0.10024148	-6.538854366
chr12:70365946	0.129146341	-3.973231707	1.76872518	0.078747835	0.10024148	-6.538854419
chr10:22318628	0.170121951	2.86945122	1.768724545	0.078747941	0.100241597	-6.538855527
chr9:132410538	0.250609756	-3.977134146	1.76872333	0.078748145	0.100241838	-6.538857648
chr22:38081755	0.145243902	-3.982134146	1.76872295	0.078748209	0.1002419	-6.538858311
chr14:93107652	0.166219512	2.45847561	1.768722845	0.078748226	0.100241904	-6.538858494
chr7:154915216	0.19402439	2.478719512	1.768722237	0.078748328	0.100242016	-6.538859554
chr13:32420556	-0.152195122	3.193780488	-1.768720797	0.078748569	0.100242305	-6.538862068
chr10:43105037	0.143170732	-4.388170732	1.7687202	0.078748669	0.100242414	-6.538863109
chr3:8985925	0.187073171	3.090243902	1.76871931	0.078748819	0.100242585	-6.538864662
chr1:110606381	0.121829268	-4.51847561	1.768718438	0.078748965	0.100242753	-6.538866186
chr3:168096110	0.16804878	-3.312682927	1.768715693	0.078749425	0.10024332	-6.538870975
chr2:229715343	0.13304878	-4.227012195	1.768715538	0.078749451	0.100243335	-6.538871245
chr17:47941367	0.135121951	-4.719512195	1.768714566	0.078749614	0.100243524	-6.538872942
chr8:58411754	0.121707317	-4.28902439	1.768712458	0.078749967	0.100243955	-6.538876622
chr17:81396920	0.230365854	-3.890060976	1.768711318	0.078750158	0.10024418	-6.53887861
chr2:95274957	0.339634146	-0.933109756	1.768710552	0.078750286	0.100244325	-6.538879947
chr15:74726219	0.11902439	-4.503170732	1.768708848	0.078750572	0.10024467	-6.538882921
chr1:33430376	0.124390244	-3.818780488	1.768707185	0.078750851	0.100245007	-6.538885823
chr6:160133895	-0.178658537	3.270426829	-1.768706469	0.07875097	0.100245141	-6.538887072
chr8:23309690	-0.154756098	4.009573171	-1.768704103	0.078751367	0.100245627	-6.538891201
chr3:82633663	0.199634146	0.173597561	1.768702547	0.078751628	0.100245941	-6.538893917
chr2:52571360	-0.217073171	3.34097561	-1.768702159	0.078751693	0.100246006	-6.538894595
chr12:51951971	0.13402439	-4.319939024	1.768700386	0.07875199	0.100246365	-6.538897689
chr7:114413558	0.275243902	-0.500426829	1.768698885	0.078752241	0.100246667	-6.538900308
chr14:56118038	0.141707317	-3.692682927	1.768698451	0.078752314	0.100246742	-6.538901066
chr22:27801212	0.137073171	-4.452804878	1.768697153	0.078752532	0.100247	-6.538903331
chr22:19714519	0.141829268	-3.913963415	1.768695388	0.078752827	0.100247358	-6.538906411
chr1:244050011	0.11597561	-4.146036585	1.768693966	0.078753066	0.100247643	-6.538908893
chr7:128866332	-0.206707317	3.50554878	-1.76869313	0.078753206	0.100247803	-6.538910352
chr10:133272404	-0.193170732	2.188780488	-1.768691946	0.078753404	0.100248038	-6.538912419
chr11:120945434	0.205243902	2.180182927	1.768691141	0.078753539	0.100248191	-6.538913822
chr8:94823108	0.113414634	-4.219756098	1.768690591	0.078753631	0.10024829	-6.538914782
chr16:1438805	0.186463415	3.084573171	1.768688415	0.078753996	0.100248722	-6.53891858
chr17:82822317	-0.194268293	3.035670732	-1.768688395	0.078753999	0.100248722	-6.538918616
chr6:41442970	0.146829268	-3.285609756	1.768687549	0.078754141	0.100248884	-6.538920092
chr21:39348437	0.148414634	-3.928841463	1.76868673	0.078754278	0.100249032	-6.538921521
chr2:20225017	0.144512195	-4.205670732	1.768686685	0.078754286	0.100249032	-6.5389216
chr1:37692544	0.121097561	-4.301036585	1.768685259	0.078754525	0.100249318	-6.538924088
chr5:17670664	-0.189390244	3.617378049	-1.768684067	0.078754725	0.100249553	-6.538926167
chr1:112743817	0.220365854	-3.732621951	1.768683197	0.078754871	0.100249721	-6.538927686
chr7:33176279	0.192560976	2.603353659	1.768682376	0.078755008	0.100249868	-6.538929119
chr1:181089604	0.137317073	-4.016707317	1.768682336	0.078755015	0.100249868	-6.53892919
chr2:133266052	0.206829268	-3.663780488	1.768681906	0.078755087	0.100249941	-6.538929939
chr4:69782440	0.17097561	3.458292683	1.768679853	0.078755431	0.100250361	-6.538933522
chr10:32958339	0.159756098	-4.028658537	1.768679739	0.07875545	0.100250367	-6.53893372
chr18:26863555	0.133902439	-4.504634146	1.768678558	0.078755648	0.1002506	-6.538935781
chr2:215326835	-0.215121951	2.102317073	-1.768678103	0.078755724	0.100250679	-6.538936576
chr5:171420247	0.146585366	-4.630365854	1.768677655	0.078755799	0.100250756	-6.538937358
chr6:145963891	0.134268293	-4.274695122	1.768676126	0.078756056	0.100251064	-6.538940027
chr16:88485164	-0.238902439	1.962012195	-1.768675838	0.078756104	0.100251107	-6.538940528
chr7:79216	0.207073171	2.974146341	1.768671903	0.078756763	0.100251928	-6.538947396
chr13:114041648	-0.185243902	3.612865854	-1.768671776	0.078756785	0.100251937	-6.538947618
chr7:909121	0.298902439	-4.108963415	1.768670654	0.078756973	0.100252158	-6.538949575
chr3:32781794	0.123658537	-4.617926829	1.768670196	0.078757049	0.100252223	-6.538950375
chr1:85048526	0.13402439	-4.199695122	1.768670177	0.078757052	0.100252223	-6.538950408
chr2:241576831	0.182317073	3.521158537	1.768670007	0.078757081	0.100252241	-6.538950705
chr7:39951079	0.134878049	-4.112073171	1.768669223	0.078757212	0.10025239	-6.538952073
chr17:75588894	0.130609756	-4.649329268	1.768668816	0.078757281	0.100252459	-6.538952783
chrX:49074060	0.176585366	-2.83	1.768668329	0.078757362	0.100252544	-6.538953633
chr10:117168357	0.115609756	-3.981585366	1.768668059	0.078757408	0.100252583	-6.538954104
chr15:92655693	0.24402439	-4.037134146	1.768667603	0.078757484	0.100252662	-6.538954899
chr19:2324439	-0.178780488	3.525487805	-1.768667432	0.078757513	0.100252681	-6.538955199
chr3:147392194	0.17097561	-4.34195122	1.76866655	0.07875766	0.10025285	-6.538956738
chr1:206612642	0.165121951	-3.702682927	1.768665674	0.078757807	0.100253019	-6.538958267
chr17:2711631	0.163536585	-4.2725	1.768664083	0.078758074	0.10025334	-6.538961043
chr9:112891939	-0.165609756	3.107317073	-1.768662491	0.078758341	0.100253661	-6.538963822
chr12:68828	0.184512195	-0.736646341	1.76865981	0.07875879	0.100254215	-6.538968499
chr2:85602749	0.130731707	-4.621463415	1.768659469	0.078758847	0.100254269	-6.538969096
chr8:79768830	0.113170732	-3.775121951	1.768658817	0.078758956	0.10025439	-6.538970232
chr12:113871823	-0.177073171	3.265121951	-1.768658231	0.078759055	0.100254497	-6.538971255
chr20:52085065	-0.180365854	3.135304878	-1.768658026	0.078759089	0.100254506	-6.538971613
chr12:52025431	0.193170732	-2.405487805	1.768658015	0.078759091	0.100254506	-6.538971633
chr10:12129697	0.143414634	-4.330243902	1.768657184	0.07875923	0.100254665	-6.538973083
chr6:41691142	-0.189146341	3.69652439	-1.768657029	0.078759256	0.10025468	-6.538973353
chr5:80654212	0.124756098	-4.23347561	1.768656684	0.078759314	0.100254735	-6.538973955
chr19:35994005	0.209146341	-2.087134146	1.768655763	0.078759468	0.100254903	-6.538975561
chr11:59259470	0.174146341	3.046585366	1.768655725	0.078759475	0.100254903	-6.538975628
chr7:151127382	-0.276707317	2.939085366	-1.768655097	0.07875958	0.100255019	-6.538976724
chr6:46687322	0.172926829	3.17902439	1.768654721	0.078759643	0.100255081	-6.538977381
chr9:72149940	0.21195122	-3.269390244	1.768654216	0.078759727	0.10025517	-6.538978261
chr10:14984158	0.207073171	2.501463415	1.768653336	0.078759875	0.100255339	-6.538979798
chr16:3677530	-0.175731707	2.898353659	-1.768652314	0.078760046	0.100255539	-6.53898158
chr15:89371866	0.16597561	-4.023963415	1.76865097	0.078760271	0.100255796	-6.538983927
chr6:98836012	0.175731707	-3.637621951	1.768650884	0.078760286	0.100255796	-6.538984077
chr4:2040647	0.159390244	-3.5025	1.768650852	0.078760291	0.100255796	-6.538984132
chr13:106568246	0.115731707	-4.172256098	1.768650429	0.078760362	0.100255857	-6.53898487
chr20:24992358	0.123414634	-4.248658537	1.768650395	0.078760368	0.100255857	-6.538984929
chr18:79797830	0.153536585	-4.338353659	1.768649118	0.078760582	0.100256111	-6.538987158
chr2:105236955	0.192195122	1.299634146	1.768648917	0.078760616	0.100256135	-6.538987509
chr5:40406770	0.193292683	2.63652439	1.768648737	0.078760646	0.100256155	-6.538987823
chr16:1492941	-0.192195122	-3.532682927	-1.768648354	0.07876071	0.100256219	-6.538988491
chr6:32154532	0.120487805	-3.920609756	1.768647943	0.078760779	0.100256288	-6.538989209
chr10:1648736	0.233292683	3.428963415	1.768645723	0.078761151	0.100256743	-6.538993083
chr21:46458209	0.109268293	-4.36304878	1.76864326	0.078761564	0.100257251	-6.538997381
chr2:55252723	-0.129878049	4.010670732	-1.768640273	0.078762064	0.10025787	-6.539002595
chr2:60881949	0.177926829	-3.22945122	1.768639323	0.078762224	0.100258054	-6.539004252
chr17:57109252	-0.424268293	2.623231707	-1.768637694	0.078762497	0.100258383	-6.539007095
chr2:98533360	-0.185243902	2.632987805	-1.76863728	0.078762566	0.100258453	-6.539007817
chr8:11201213	0.26304878	-3.695060976	1.76863719	0.078762581	0.100258454	-6.539007974
chr15:96416269	0.216097561	-3.507682927	1.768636513	0.078762694	0.10025858	-6.539009155
chr11:132994457	0.21195122	-3.254512195	1.768633392	0.078763217	0.100259227	-6.539014601
chr9:137276601	-0.164512195	2.276890244	-1.768632397	0.078763384	0.100259422	-6.539016339
chrX:153829015	0.18402439	-2.387378049	1.768630866	0.078763641	0.10025973	-6.53901901
chr12:122517292	-0.157560976	3.597804878	-1.76863067	0.078763674	0.100259753	-6.539019352
chr11:6442516	-0.23195122	3.325121951	-1.768630005	0.078763785	0.100259877	-6.539020513
chr7:6655112	-0.170121951	3.367134146	-1.768629181	0.078763923	0.100260034	-6.53902195
chr4:84492975	0.232439024	-3.640853659	1.768626653	0.078764347	0.100260555	-6.539026362
chr1:64844784	-0.178902439	2.767743902	-1.768626419	0.078764386	0.100260587	-6.53902677
chr5:146339018	0.204634146	-4.167926829	1.768625629	0.078764519	0.100260737	-6.539028149
chr16:11964138	-0.197073171	3.679756098	-1.768623267	0.078764914	0.100261223	-6.539032271
chr12:130576733	0.179634146	2.71652439	1.768622985	0.078764962	0.100261265	-6.539032763
chr9:112332869	0.133414634	-4.168536585	1.768622686	0.078765012	0.100261298	-6.539033284
chr11:404093	-0.170853659	3.399573171	-1.768622655	0.078765017	0.100261298	-6.539033339
chr5:140665147	0.130121951	-3.701890244	1.768620811	0.078765326	0.100261673	-6.539036557
chr3:44648526	0.207317073	-3.669634146	1.768620478	0.078765382	0.100261726	-6.539037137
chr1:92482871	0.17304878	-4.20347561	1.768619943	0.078765472	0.100261822	-6.539038072
chr7:55951926	0.111829268	-3.771890244	1.768619796	0.078765496	0.100261835	-6.539038329
chr1:46405925	-0.159756098	2.242317073	-1.768619257	0.078765587	0.100261932	-6.53903927
chr11:130295044	0.154268293	2.487865854	1.768619095	0.078765614	0.100261935	-6.539039551
chr6:83855666	0.186463415	2.668963415	1.768619006	0.078765629	0.100261935	-6.539039707
chr3:10010977	0.134512195	-3.779207317	1.768618982	0.078765633	0.100261935	-6.539039749
chr11:86789155	-0.191829268	3.355792683	-1.768618813	0.078765661	0.100261953	-6.539040045
chr13:25169750	0.175731707	1.594329268	1.768617814	0.078765828	0.100262148	-6.539041787
chr18:6414758	0.157195122	-4.016890244	1.768617221	0.078765928	0.100262251	-6.539042822
chr12:41188711	0.228658537	-4.252256098	1.768617157	0.078765939	0.100262251	-6.539042934
chr16:57537075	0.238658537	-3.941036585	1.768616542	0.078766042	0.100262364	-6.539044006
chr9:93912155	-0.300487805	-0.444756098	-1.768616139	0.078766109	0.100262432	-6.53904471
chr10:132307689	0.152073171	-3.917378049	1.768614073	0.078766455	0.100262854	-6.539048315
chr1:28983611	-0.162804878	3.922012195	-1.768613815	0.078766499	0.100262891	-6.539048765
chr7:192479	0.135487805	-4.46554878	1.768613667	0.078766524	0.100262904	-6.539049025
chr7:65374135	0.122804878	-4.173719512	1.768611855	0.078766827	0.100263272	-6.539052186
chr22:30326619	0.128536585	-3.867195122	1.768611013	0.078766968	0.100263434	-6.539053655
chr5:173055803	0.243292683	-3.640426829	1.768610612	0.078767036	0.100263501	-6.539054355
chr5:1839467	-0.176097561	3.489878049	-1.768609491	0.078767224	0.100263722	-6.539056312
chr1:22576340	-0.19597561	3.4075	-1.768609326	0.078767251	0.100263739	-6.539056599
chr5:84646239	-0.209512195	3.379756098	-1.768609108	0.078767288	0.100263767	-6.53905698
chr19:29873645	0.12304878	-4.02054878	1.768608268	0.078767429	0.100263928	-6.539058446
chr11:124762619	0.126097561	-4.061341463	1.768608	0.078767473	0.100263967	-6.539058913
chr10:127736825	0.223536585	-4.139573171	1.768607639	0.078767534	0.100264025	-6.539059544
chr22:21444505	0.161341463	3.402256098	1.768607199	0.078767608	0.100264101	-6.539060311
chr4:1891474	-0.160609756	3.443109756	-1.768605074	0.078767964	0.100264536	-6.539064019
chr10:60944188	0.177926829	-3.895182927	1.768604661	0.078768033	0.100264606	-6.53906474
chr19:17680353	0.137804878	-3.530487805	1.768603345	0.078768254	0.100264868	-6.539067036
chr14:88482874	-0.171463415	3.515121951	-1.76860223	0.078768441	0.100265088	-6.539068983
chr6:35452374	0.120853659	-4.196890244	1.768601522	0.078768559	0.10026522	-6.539070218
chr7:101817443	0.167317073	-3.928170732	1.76859943	0.07876891	0.100265648	-6.539073869
chr10:101621655	-0.161341463	3.442012195	-1.768598721	0.078769029	0.100265781	-6.539075105
chr9:68706020	0.128536585	-4.154756098	1.768598076	0.078769137	0.100265901	-6.539076232
chr11:113274568	0.164390244	3.372073171	1.768597453	0.078769241	0.100266015	-6.539077319
chr8:142953833	-0.208658537	1.553353659	-1.768597177	0.078769287	0.100266056	-6.539077801
chr8:143694820	-0.175365854	3.07195122	-1.768595147	0.078769628	0.10026647	-6.539081343
chrX:49038248	0.204512195	2.464573171	1.768595016	0.07876965	0.10026648	-6.539081572
chr19:49422925	0.252195122	-4.208902439	1.768594676	0.078769707	0.100266534	-6.539082164
chr12:57615611	0.191829268	3.432743902	1.768593376	0.078769924	0.100266793	-6.539084432
chr19:58251364	-0.149634146	3.388719512	-1.768590636	0.078770384	0.10026736	-6.539089215
chr12:112252429	-0.160243902	3.531341463	-1.768590447	0.078770415	0.100267381	-6.539089544
chr5:55173478	0.134146341	-4.046463415	1.76858983	0.078770519	0.100267495	-6.539090622
chr17:79365526	-0.204756098	2.9125	-1.768589046	0.07877065	0.100267633	-6.53909199
chr10:116674980	0.191829268	3.123353659	1.76858901	0.078770656	0.100267633	-6.539092052
chr13:36819539	0.127073171	-4.097317073	1.768588463	0.078770748	0.100267732	-6.539093007
chr5:131796368	0.139146341	-3.938597561	1.768587883	0.078770845	0.100267837	-6.539094019
chr6:43771998	0.134634146	-3.680365854	1.768587474	0.078770914	0.100267906	-6.539094733
chr10:117735062	0.164634146	-3.776219512	1.768587105	0.078770976	0.100267966	-6.539095377
chr13:44629523	-0.178292683	2.276097561	-1.76858686	0.078771017	0.100267987	-6.539095804
chr12:121811953	0.155487805	-4.212378049	1.768586834	0.078771021	0.100267987	-6.539095849
chr12:49903621	0.152195122	-0.022560976	1.768586488	0.078771079	0.100268033	-6.539096454
chr10:88991773	0.119390244	-4.049695122	1.768586448	0.078771086	0.100268033	-6.539096524
chr19:1603857	-0.232195122	0.658902439	-1.768584422	0.078771425	0.100268447	-6.539100058
chr20:57618148	-0.243780488	-1.126768293	-1.768583659	0.078771553	0.100268592	-6.539101391
chr10:132790179	0.215487805	1.403719512	1.768582196	0.078771799	0.100268884	-6.539103944
chr10:70404476	0.139634146	-4.750304878	1.768582115	0.078771812	0.100268884	-6.539104085
chr17:1134972	0.48597561	-0.129329268	1.768581777	0.078771869	0.100268938	-6.539104675
chr19:1749920	0.232439024	-3.271097561	1.768581587	0.078771901	0.10026896	-6.539105006
chr1:235104590	-0.209512195	-1.74097561	-1.768580611	0.078772064	0.10026915	-6.539106709
chr15:68899843	-0.173170732	3.31902439	-1.768580178	0.078772137	0.100269224	-6.539107465
chr15:44036449	-0.262073171	0.363963415	-1.76857986	0.07877219	0.100269274	-6.53910802
chr17:7220157	0.125	-4.377987805	1.768579115	0.078772315	0.100269414	-6.539109319
chr15:70051623	-0.185609756	2.789634146	-1.768578518	0.078772415	0.100269523	-6.53911036
chr13:98576516	0.146097561	-4.093292683	1.768578035	0.078772496	0.100269608	-6.539111204
chr6:151228779	-0.170243902	3.829512195	-1.768574995	0.078773006	0.100270238	-6.53911651
chr15:92394927	0.121707317	-4.285487805	1.768574276	0.078773126	0.100270374	-6.539117764
chr6:77463625	0.281829268	-4.039207317	1.768573819	0.078773203	0.100270453	-6.539118561
chr7:42236939	0.146219512	-3.775182927	1.768573275	0.078773294	0.10027055	-6.539119511
chr16:88108410	-0.222926829	3.354634146	-1.768573101	0.078773323	0.100270569	-6.539119814
chr14:101076712	-0.233536585	1.588597561	-1.76857286	0.078773363	0.1002706	-6.539120234
chr5:1216783	0.56902439	1.067195122	1.768572739	0.078773384	0.1002706	-6.539120446
chr10:6701669	0.206463415	2.659207317	1.768572701	0.07877339	0.1002706	-6.539120512
chr2:149038448	0.123170732	-3.796097561	1.768570722	0.078773722	0.100271003	-6.539123966
chr16:53560318	-0.195731707	2.043109756	-1.768569709	0.078773892	0.1002712	-6.539125733
chr22:49168318	-0.206341463	3.942804878	-1.768569628	0.078773905	0.1002712	-6.539125874
chr7:88219700	0.16195122	-3.369390244	1.768569053	0.078774001	0.100271304	-6.539126878
chr1:160284834	0.123902439	-4.113658537	1.768568142	0.078774154	0.10027148	-6.539128467
chr8:62248293	0.217926829	-3.790182927	1.768566948	0.078774354	0.100271717	-6.539130551
chr2:52571777	-0.193902439	3.42804878	-1.768561479	0.078775271	0.100272866	-6.539140095
chr6:28904509	-0.138658537	3.766036585	-1.768560351	0.07877546	0.100273088	-6.539142064
chr6:18277244	0.157804878	-3.956707317	1.768558119	0.078775834	0.100273546	-6.539145959
chr16:870987	-0.182073171	3.600304878	-1.768557942	0.078775864	0.100273565	-6.539146268
chr8:142071591	0.192560976	3.162378049	1.768556581	0.078776092	0.100273837	-6.539148641
chr11:67454609	-0.199756098	3.347682927	-1.768554201	0.078776491	0.100274327	-6.539152795
chr17:7886901	0.13195122	-3.882317073	1.768553789	0.07877656	0.100274396	-6.539153514
chr1:205227444	0.207804878	-2.048292683	1.768551909	0.078776875	0.100274779	-6.539156794
chr10:63630732	0.123902439	-3.373780488	1.768551203	0.078776994	0.100274911	-6.539158027
chr11:64660962	0.223902439	2.964268293	1.768549749	0.078777237	0.100275203	-6.539160564
chr10:132350719	-0.182439024	2.971585366	-1.768545369	0.078777971	0.10027612	-6.539168208
chr8:47968204	-0.166097561	3.494634146	-1.768542789	0.078778404	0.100276652	-6.539172709
chr22:20574217	0.162439024	3.255487805	1.768539523	0.078778951	0.10027733	-6.539178409
chr8:144104239	0.127804878	-4.271829268	1.768538271	0.078779161	0.100277579	-6.539180594
chr12:128824526	0.165853659	-3.888170732	1.76853733	0.078779319	0.100277762	-6.539182236
chr6:168025973	-0.211097561	1.659695122	-1.768535585	0.078779612	0.100278116	-6.539185281
chr17:66303530	0.123658537	-3.878414634	1.768534286	0.078779829	0.100278374	-6.539187548
chr1:84505746	0.122682927	-4.668536585	1.768534136	0.078779855	0.100278388	-6.53918781
chr1:171884716	-0.211463415	2.375731707	-1.768530699	0.078780431	0.100279103	-6.539193807
chr11:70332084	-0.178902439	3.472012195	-1.768528913	0.07878073	0.100279466	-6.539196924
chr7:712569	-0.233658537	-3.420609756	-1.768528147	0.078780858	0.100279611	-6.53919826
chr11:118930283	0.135	-3.925914634	1.768528059	0.078780873	0.100279611	-6.539198413
chr7:44044371	0.116341463	-4.275731707	1.768527705	0.078780933	0.100279669	-6.539199032
chr22:46439169	-0.171097561	3.860792683	-1.76852662	0.078781114	0.100279882	-6.539200924
chr15:34102944	0.198780488	3.056829268	1.768525411	0.078781317	0.100280104	-6.539203034
chr9:14347984	0.213658537	-4.540121951	1.768525405	0.078781318	0.100280104	-6.539203044
chr2:36355759	0.203536585	-3.182987805	1.768523267	0.078781676	0.100280542	-6.539206776
chr7:98194305	-0.164390244	3.572439024	-1.768522799	0.078781755	0.100280624	-6.539207591
chr2:27263100	0.166707317	-4.05847561	1.768522492	0.078781806	0.100280671	-6.539208128
chr1:52366071	0.15	-4.242682927	1.768522369	0.078781827	0.100280679	-6.539208343
chr5:179801240	-0.162073171	3.56152439	-1.768518161	0.078782532	0.100281558	-6.539215686
chr3:71198252	0.168658537	3.42945122	1.768517586	0.078782629	0.100281663	-6.539216688
chr22:49541479	0.23597561	3.304573171	1.768517435	0.078782654	0.100281677	-6.539216953
chr13:111319411	0.177804878	2.546707317	1.768515628	0.078782957	0.100282044	-6.539220105
chr16:3119420	-0.171219512	3.370487805	-1.768515451	0.078782987	0.100282063	-6.539220413
chr13:78603095	0.14	-3.730731707	1.768514225	0.078783192	0.100282307	-6.539222554
chr2:231925599	0.131829268	-4.427378049	1.768514116	0.07878321	0.100282311	-6.539222743
chr19:38565486	-0.232439024	-3.675853659	-1.768513859	0.078783254	0.100282348	-6.539223192
chr5:177512009	-0.180365854	3.564329268	-1.768512382	0.078783501	0.100282645	-6.539225769
chr1:179575692	0.209146341	-4.487256098	1.768512217	0.078783529	0.100282662	-6.539226058
chr9:113401029	0.112195122	-4.369390244	1.768511889	0.078783584	0.100282701	-6.53922663
chr15:79091515	0.205	-3.949207317	1.768511861	0.078783588	0.100282701	-6.539226678
chr6:93419694	0.135243902	-4.166158537	1.768511545	0.078783642	0.10028275	-6.539227231
chr7:157409969	-0.198536585	3.712804878	-1.768509716	0.078783948	0.100283122	-6.539230422
chr11:110711052	-0.170853659	-3.797256098	-1.768509514	0.078783982	0.100283139	-6.539230775
chr16:59088765	0.174512195	3.708719512	1.768509464	0.07878399	0.100283139	-6.539230861
chr22:29306378	0.126463415	-4.287743902	1.768509356	0.078784008	0.100283144	-6.53923105
chr9:129174043	0.114512195	-4.450182927	1.768507224	0.078784366	0.100283581	-6.539234771
chr6:169248859	-0.178170732	3.744329268	-1.768506702	0.078784453	0.100283673	-6.53923568
chr8:144585863	0.181219512	2.202804878	1.768504345	0.078784848	0.100284158	-6.539239793
chr17:60677297	0.122439024	-4.471585366	1.768504068	0.078784895	0.100284192	-6.539240277
chr13:102773389	0.114268293	-4.002987805	1.768504016	0.078784904	0.100284192	-6.539240367
chr3:137768358	0.154268293	-3.912621951	1.768503257	0.078785031	0.100284335	-6.539241692
chr4:5478750	0.216707317	2.961768293	1.768501695	0.078785293	0.10028465	-6.539244418
chr2:84517197	-0.223170732	1.468292683	-1.768500694	0.078785461	0.100284846	-6.539246166
chr4:122922526	0.12695122	-4.864329268	1.768499427	0.078785673	0.100285097	-6.539248376
chr1:217135805	0.147073171	-3.81695122	1.768498693	0.078785796	0.100285233	-6.539249656
chr16:1518266	-0.162926829	3.00097561	-1.768498618	0.078785808	0.100285233	-6.539249787
chr15:31625192	-0.205609756	3.595365854	-1.768496698	0.07878613	0.100285625	-6.539253138
chr22:42614678	0.156341463	-4.432195122	1.768495342	0.078786358	0.100285896	-6.539255504
chr17:79108329	0.229634146	3.452256098	1.768494714	0.078786463	0.100286011	-6.5392566
chr21:44335138	-0.162560976	3.364939024	-1.768491091	0.07878707	0.100286766	-6.539262921
chr3:133674563	-0.261585366	-3.760792683	-1.768490868	0.078787108	0.100286796	-6.539263311
chr4:6910147	0.134268293	-4.128963415	1.768489998	0.078787254	0.100286963	-6.53926483
chr10:128036990	0.179756098	3.241829268	1.76848898	0.078787424	0.100287162	-6.539266605
chr6:19838369	0.15195122	-3.954512195	1.768485887	0.078787943	0.100287803	-6.539272002
chr5:63961476	0.208170732	-4.058719512	1.768485038	0.078788085	0.100287966	-6.539273485
chr1:246566390	0.121829268	-4.435182927	1.768484517	0.078788172	0.100288054	-6.539274393
chr7:774417	-0.17695122	1.27554878	-1.768484454	0.078788183	0.100288054	-6.539274503
chr15:75354324	-0.168780488	3.203170732	-1.768484186	0.078788228	0.100288093	-6.539274971
chr8:133297079	0.151097561	-4.15652439	1.768483596	0.078788327	0.100288201	-6.539276001
chr18:13263056	-0.242560976	3.916768293	-1.768483292	0.078788378	0.100288247	-6.539276531
chr14:93050304	-0.273414634	0.906219512	-1.768480266	0.078788885	0.100288875	-6.539281812
chr7:5501096	-0.158292683	3.627804878	-1.768479299	0.078789047	0.100289063	-6.539283499
chr17:19724892	0.215609756	-1.406097561	1.768479071	0.078789086	0.100289093	-6.539283897
chr22:39145610	0.140609756	-3.668109756	1.768478399	0.078789198	0.100289218	-6.539285068
chr13:106702256	0.174756098	3.609207317	1.76847826	0.078789221	0.100289229	-6.539285312
chr18:26226593	0.134756098	-4.717743902	1.768475665	0.078789656	0.100289765	-6.53928984
chr15:84600607	0.110731707	-4.19902439	1.768474181	0.078789905	0.100290063	-6.539292428
chr8:141988895	-0.189634146	-3.111402439	-1.768473843	0.078789962	0.100290117	-6.539293019
chr13:113026342	-0.181829268	3.09347561	-1.768471884	0.07879029	0.100290517	-6.539296438
chr11:9758364	0.122682927	-4.565487805	1.768471194	0.078790406	0.100290645	-6.539297641
chr19:53864227	-0.192682927	2.273658537	-1.768469872	0.078790628	0.100290909	-6.539299948
chr1:20732680	0.119390244	-4.207012195	1.768468137	0.078790918	0.100291261	-6.539302975
chr9:23825607	-0.234512195	-3.898597561	-1.768467995	0.078790942	0.100291273	-6.539303223
chr2:188790862	-0.190853659	1.904207317	-1.768466853	0.078791134	0.100291498	-6.539305216
chr8:130357861	0.145243902	-4.10652439	1.768466458	0.0787912	0.100291564	-6.539305906
chr21:37916824	-0.166829268	-3.942804878	-1.768466215	0.078791241	0.100291598	-6.539306329
chr6:136921736	0.12	-4.436707317	1.76846587	0.078791299	0.100291653	-6.539306931
chr2:152176054	0.142682927	-4.473902439	1.768464644	0.078791504	0.100291896	-6.53930907
chr4:108167049	0.247439024	-3.375670732	1.76846347	0.078791701	0.100292129	-6.53931112
chr8:145051921	0.120853659	-3.815060976	1.768462913	0.078791794	0.10029222	-6.539312091
chr6:46688731	-0.173902439	3.978780488	-1.768462872	0.078791801	0.10029222	-6.539312162
chr7:145009023	0.180365854	3.596280488	1.76846219	0.078791916	0.100292347	-6.539313353
chr1:20644688	0.177195122	3.434695122	1.768461924	0.07879196	0.100292385	-6.539313816
chr1:9607640	0.179390244	2.337378049	1.768461635	0.078792009	0.100292419	-6.539314321
chr17:20841912	0.187317073	3.417926829	1.768461594	0.078792015	0.100292419	-6.539314392
chr17:50149568	0.139390244	-4.74945122	1.768461457	0.078792038	0.10029243	-6.539314632
chr15:64911685	0.117804878	-3.857804878	1.768460115	0.078792263	0.100292698	-6.539316973
chr1:208243953	0.155243902	-4.634085366	1.768459056	0.078792441	0.100292906	-6.539318821
chr1:22286283	0.227317073	3.170121951	1.768455181	0.078793091	0.100293714	-6.539325582
chr19:3207444	-0.203536585	2.826158537	-1.768455038	0.078793115	0.100293726	-6.539325832
chr19:3977809	0.161219512	2.533414634	1.768454626	0.078793184	0.100293796	-6.539326551
chr19:49496501	0.112804878	-3.920060976	1.768453882	0.078793308	0.100293936	-6.539327849
chr2:174682763	0.152317073	-4.056402439	1.7684532	0.078793423	0.100294064	-6.539329041
chr10:123559424	-0.197804878	-2.70097561	-1.768451774	0.078793662	0.10029435	-6.539331528
chr4:140757011	0.102073171	-4.374573171	1.768451497	0.078793708	0.10029439	-6.539332011
chr14:23409073	0.220853659	3.50445122	1.768450504	0.078793875	0.100294584	-6.539333745
chr8:143281816	0.128170732	-4.133109756	1.768449563	0.078794032	0.100294766	-6.539335386
chr7:142271974	-0.198414634	2.249329268	-1.768447683	0.078794348	0.100295137	-6.539338667
chr4:48490632	0.215853659	-4.093414634	1.768447656	0.078794352	0.100295137	-6.539338714
chr17:64662521	0.12097561	-4.137439024	1.768447544	0.078794371	0.100295142	-6.539338909
chr4:3021906	-0.200731707	3.473536585	-1.768445057	0.078794788	0.100295655	-6.539343248
chr3:72887686	-0.166463415	-3.580060976	-1.768444502	0.078794881	0.100295755	-6.539344217
chr9:35162278	0.129634146	-4.540426829	1.768443899	0.078794982	0.100295865	-6.53934527
chr2:240620375	0.204634146	2.72402439	1.768438798	0.078795837	0.100296935	-6.53935417
chr8:144412661	0.153780488	2.7825	1.768438628	0.078795866	0.100296953	-6.539354467
chr12:107967680	0.192317073	2.388353659	1.768436687	0.078796191	0.100297349	-6.539357854
chr19:38466208	0.164146341	3.486829268	1.768435262	0.07879643	0.100297635	-6.53936034
chr4:75941154	0.116463415	-4.558963415	1.768434933	0.078796485	0.100297683	-6.539360913
chr10:51073701	0.104268293	-3.954817073	1.768434866	0.078796497	0.100297683	-6.539361032
chr1:206507708	0.139146341	-4.421036585	1.768434714	0.078796522	0.100297697	-6.539361297
chr3:48990567	0.176707317	-4.543109756	1.768433941	0.078796652	0.100297843	-6.539362645
chr11:132943863	0.259634146	-3.920304878	1.768433659	0.078796699	0.100297885	-6.539363137
chr17:37490355	0.127560976	-4.408658537	1.768432517	0.07879689	0.100298111	-6.539365129
chr1:2157322	-0.171829268	3.956402439	-1.768431492	0.078797062	0.100298311	-6.539366918
chr8:46039800	0.187926829	2.28847561	1.768429369	0.078797418	0.100298746	-6.539370622
chr6:166530859	0.241097561	2.586158537	1.768429245	0.078797439	0.100298754	-6.539370839
chr15:67827381	0.228170732	-4.273231707	1.768429011	0.078797478	0.100298786	-6.539371248
chr7:129611321	0.119512195	-4.255243902	1.768428907	0.078797496	0.100298789	-6.539371428
chr2:112187464	0.181585366	3.235426829	1.768428174	0.078797619	0.100298927	-6.539372708
chr19:17026202	0.138170732	-3.209939024	1.768426675	0.07879787	0.100299229	-6.539375323
chr9:37801376	0.285609756	-4.19304878	1.768426187	0.078797952	0.100299315	-6.539376174
chr1:167937204	0.140609756	-4.32054878	1.768425821	0.078798013	0.100299375	-6.539376813
chr10:133082736	-0.190609756	3.375182927	-1.768425068	0.078798139	0.100299504	-6.539378128
chr7:44582095	0.140731707	-4.32	1.768425042	0.078798144	0.100299504	-6.539378173
chr11:46122126	0.138536585	-3.993292683	1.768424888	0.078798169	0.100299519	-6.539378441
chr1:185316571	0.139878049	-3.33054878	1.768423714	0.078798366	0.100299751	-6.53938049
chr13:40132577	-0.172317073	3.631280488	-1.768422689	0.078798538	0.100299951	-6.539382279
chr6:43202820	-0.165243902	3.292987805	-1.768421803	0.078798687	0.100300122	-6.539383825
chr12:203993	0.277195122	-2.894573171	1.768420809	0.078798853	0.100300316	-6.539385559
chr14:77033480	0.136341463	-3.812804878	1.768419005	0.078799156	0.100300682	-6.539388707
chr11:76670927	0.138658537	-3.337256098	1.768415608	0.078799725	0.100301389	-6.539394634
chr4:152938044	0.123170732	-3.608536585	1.768414286	0.078799947	0.100301653	-6.539396942
chr19:4670035	0.131585366	-3.766646341	1.768409481	0.078800753	0.10030266	-6.539405326
chr17:57861797	0.132317073	-3.635670732	1.768407703	0.078801051	0.100303021	-6.539408429
chr6:39322947	0.212439024	2.521829268	1.768406909	0.078801184	0.100303172	-6.539409813
chr12:54473199	0.202804878	3.124695122	1.768405854	0.078801361	0.100303379	-6.539411654
chr17:71792618	0.208902439	2.670914634	1.76840475	0.078801546	0.100303596	-6.53941358
chr1:75616008	0.171341463	-3.502865854	1.768404577	0.078801575	0.100303615	-6.539413882
chr2:200810777	-0.190853659	-2.796890244	-1.768404267	0.078801627	0.100303663	-6.539414423
chr3:127589869	0.14402439	-4.645426829	1.768400657	0.078802232	0.100304415	-6.539420722
chr14:90257057	0.119756098	-4.522317073	1.768400533	0.078802253	0.100304423	-6.539420939
chr3:129278737	0.143780488	-3.985670732	1.76840036	0.078802282	0.100304432	-6.53942124
chr1:33036728	0.130609756	-4.396158537	1.768400319	0.078802289	0.100304432	-6.539421312
chr8:70033288	0.185853659	-2.467804878	1.768399847	0.078802368	0.100304514	-6.539422135
chr1:15735626	-0.183658537	3.495121951	-1.768399059	0.0788025	0.100304664	-6.53942351
chr2:112275313	0.125853659	-4.210243902	1.768398329	0.078802623	0.100304802	-6.539424785
chr1:182069287	0.330365854	-2.261402439	1.76839808	0.078802664	0.100304837	-6.539425219
chr8:143289147	0.237439024	0.406158537	1.768397446	0.078802771	0.100304954	-6.539426326
chr9:127980900	0.141707317	-4.133780488	1.768396744	0.078802888	0.100305085	-6.53942755
chr10:97389455	-0.16	3.844390244	-1.768394997	0.078803181	0.100305439	-6.539430598
chr6:69796438	0.127195122	-3.988109756	1.768394704	0.07880323	0.100305484	-6.53943111
chr13:23833823	0.166463415	2.855792683	1.768394554	0.078803255	0.100305486	-6.539431371
chr22:39319121	0.115	-4.674085366	1.76839452	0.078803261	0.100305486	-6.53943143
chr16:67945389	-0.165731707	3.236158537	-1.768392855	0.07880354	0.100305823	-6.539434336
chr9:112174842	0.13	-4.020853659	1.768392107	0.078803666	0.100305964	-6.53943564
chr12:127624169	0.218414634	2.941890244	1.768391071	0.07880384	0.100306167	-6.539437449
chr11:70005432	0.184756098	0.131768293	1.768390815	0.078803882	0.100306204	-6.539437896
chr17:29568808	0.113780488	-4.084939024	1.768389176	0.078804157	0.100306535	-6.539440754
chrX:73447672	0.214512195	-2.002621951	1.768388687	0.078804239	0.100306611	-6.539441608
chr6:163310956	0.195121951	3.04195122	1.768388648	0.078804246	0.100306611	-6.539441676
chr1:162360286	-0.175243902	3.544085366	-1.768388491	0.078804272	0.100306614	-6.53944195
chr14:74763590	0.12402439	-4.333597561	1.768388463	0.078804277	0.100306614	-6.539442
chr7:452276	0.141829268	-3.304329268	1.768388292	0.078804305	0.100306632	-6.539442297
chr8:126558623	0.121829268	-4.087256098	1.76838703	0.078804517	0.100306883	-6.539444499
chr19:57681824	0.112439024	-3.948658537	1.768386438	0.078804616	0.100306991	-6.539445533
chr15:45198996	0.115487805	-4.159085366	1.768385203	0.078804823	0.100307236	-6.539447687
chr7:157440551	-0.217073171	2.887073171	-1.76838337	0.078805131	0.100307609	-6.539450886
chr6:30101984	0.124878049	-4.55	1.768383125	0.078805172	0.100307643	-6.539451314
chr6:146028643	0.238780488	-2.297804878	1.768381948	0.078805369	0.100307876	-6.539453366
chr12:122226315	0.121585366	-4.188841463	1.768381642	0.078805421	0.100307923	-6.539453901
chr2:15664796	0.183658537	2.750365854	1.768381517	0.078805441	0.100307931	-6.539454119
chr5:39392841	-0.16597561	3.623719512	-1.768379865	0.078805718	0.100308266	-6.539457001
chr10:132777196	-0.166341463	3.447073171	-1.768377643	0.078806091	0.100308721	-6.539460878
chr1:225882836	0.113658537	-4.523170732	1.76837682	0.078806229	0.100308865	-6.539462315
chr7:27133628	-0.391341463	-0.164573171	-1.7683768	0.078806232	0.100308865	-6.53946235
chr10:87816061	-0.177195122	3.582621951	-1.768376603	0.078806265	0.100308888	-6.539462693
chr16:67013774	0.158902439	-3.83847561	1.768375513	0.078806448	0.100309103	-6.539464595
chr22:47495530	0.195731707	1.73445122	1.768372723	0.078806916	0.10030968	-6.539469463
chr14:101077780	0.259268293	-3.18804878	1.768372246	0.078806996	0.100309763	-6.539470296
chr6:34544362	0.187926829	3.357621951	1.768371985	0.07880704	0.100309801	-6.539470751
chr10:99620287	0.134268293	-4.070914634	1.768370826	0.078807234	0.10031003	-6.539472774
chr17:79494834	0.219146341	3.080914634	1.768369245	0.078807499	0.100310349	-6.539475531
chr2:232927603	0.201097561	-3.848597561	1.768367969	0.078807713	0.100310603	-6.539477759
chr4:87786401	0.438292683	1.058536585	1.768367188	0.078807844	0.100310751	-6.539479121
chr2:227939395	0.219878049	2.0625	1.768366583	0.078807946	0.100310834	-6.539480177
chr9:128504742	0.13804878	-4.151463415	1.768366568	0.078807948	0.100310834	-6.539480203
chr14:23556462	0.164512195	-4.486402439	1.768366504	0.078807959	0.100310834	-6.539480314
chr20:63191115	-0.199756098	2.807682927	-1.768366455	0.078807967	0.100310834	-6.539480401
chr5:1912016	-0.32097561	1.963658537	-1.768365961	0.07880805	0.100310921	-6.539481262
chrX:100731521	0.198780488	-2.604146341	1.768365782	0.07880808	0.100310941	-6.539481575
chrX:154353862	-0.175853659	3.28097561	-1.768364618	0.078808275	0.100311171	-6.539483605
chr2:151289646	0.108780488	-4.209146341	1.768363376	0.078808483	0.100311418	-6.539485772
chr17:997517	0.119146341	-4.462256098	1.768362123	0.078808693	0.100311667	-6.539487959
chr3:125191053	-0.174878049	3.520487805	-1.768359511	0.078809131	0.100312193	-6.539492516
chr13:78608754	0.168414634	-4.373353659	1.768359487	0.078809135	0.100312193	-6.539492558
chr8:143282372	-0.18804878	3.68695122	-1.768358492	0.078809302	0.100312387	-6.539494294
chr7:6058699	0.121219512	-4.106829268	1.768356827	0.078809581	0.100312724	-6.539497199
chr3:38455576	0.132195122	-3.49402439	1.768356424	0.078809649	0.100312792	-6.539497902
chr1:155135833	0.159146341	-4.058597561	1.768356299	0.07880967	0.1003128	-6.539498121
chr14:24242577	0.127560976	-4.314756098	1.768356101	0.078809703	0.100312824	-6.539498467
chr4:1014747	0.22902439	3.144390244	1.768354365	0.078809994	0.100313176	-6.539501495
chr1:236395571	0.12597561	-4.506646341	1.768353013	0.078810221	0.100313446	-6.539503855
chr17:19283389	0.181219512	2.771463415	1.768351165	0.078810531	0.100313823	-6.539507079
chr11:72223972	0.159634146	-3.142378049	1.768349725	0.078810772	0.100314112	-6.539509591
chr17:4796279	0.139146341	-3.334085366	1.768349383	0.07881083	0.100314166	-6.539510187
chr6:41594478	-0.152439024	3.643414634	-1.768348544	0.07881097	0.100314327	-6.539511652
chr17:48723614	0.141463415	-4.254878049	1.768345493	0.078811482	0.10031496	-6.539516975
chr11:119729341	0.145609756	-4.283658537	1.768345226	0.078811527	0.100314998	-6.539517441
chr8:119672092	0.190731707	3.751707317	1.768342745	0.078811943	0.10031551	-6.53952177
chr18:36129641	0.126707317	-4.647865854	1.768340944	0.078812245	0.100315876	-6.539524912
chr1:11907970	0.127560976	-3.643170732	1.768336389	0.078813009	0.100316829	-6.53953286
chr5:158424258	-0.212560976	2.491158537	-1.768334798	0.078813275	0.100317151	-6.539535636
chr19:48680026	0.417926829	2.227134146	1.768334334	0.078813353	0.100317231	-6.539536445
chr8:143740398	0.162560976	-4.837012195	1.768333852	0.078813434	0.100317303	-6.539537286
chr9:111662232	0.124146341	-4.999756098	1.768333827	0.078813438	0.100317303	-6.53953733
chr1:205321304	0.12597561	-4.524817073	1.76833162	0.078813808	0.100317756	-6.539541182
chr7:159144806	0.27902439	-3.645365854	1.768330783	0.078813949	0.100317916	-6.539542642
chr20:57691045	-0.251707317	1.263536585	-1.768329518	0.078814161	0.100318168	-6.539544849
chr18:74291769	0.129756098	-4.021219512	1.7683268	0.078814617	0.10031873	-6.539549592
chr19:12156731	0.132195122	-4.11402439	1.768325731	0.078814796	0.100318939	-6.539551455
chr21:33836519	-0.182439024	2.469512195	-1.768324014	0.078815084	0.100319287	-6.539554451
chr13:112988229	0.191219512	2.764390244	1.768323488	0.078815172	0.100319381	-6.53955537
chr4:112565135	-0.170121951	3.50445122	-1.768323052	0.078815245	0.100319456	-6.539556131
chr2:196593194	0.175609756	-4.150243902	1.768322619	0.078815318	0.10031953	-6.539556885
chr13:29850221	0.155853659	-3.835243902	1.768322449	0.078815346	0.100319548	-6.539557183
chr4:176320955	-0.19097561	-3.100243902	-1.768322121	0.078815401	0.1003196	-6.539557755
chr4:139302075	0.126097561	-4.465	1.768320789	0.078815625	0.100319866	-6.53956008
chr1:46394587	0.12304878	-4.686402439	1.768319562	0.07881583	0.100320104	-6.539562221
chr6:105981618	-0.213292683	-4.100792683	-1.768319489	0.078815843	0.100320104	-6.539562347
chr19:55746490	0.198902439	2.042134146	1.768319417	0.078815855	0.100320104	-6.539562472
chr9:99221534	0.146829268	-4.211463415	1.768316666	0.078816316	0.100320672	-6.539567273
chr19:12681609	0.132317073	-4.285670732	1.768316499	0.078816344	0.10032069	-6.539567565
chr9:116188059	-0.198414634	3.896646341	-1.768315821	0.078816458	0.100320816	-6.539568747
chr14:105045724	-0.19304878	-4.006280488	-1.76831434	0.078816706	0.100321114	-6.539571331
chr14:49634344	0.127195122	-4.294695122	1.768310752	0.078817308	0.100321858	-6.539577592
chr16:89103393	0.175853659	3.282317073	1.76831068	0.07881732	0.100321858	-6.539577717
chr18:12841643	-0.155609756	3.662804878	-1.768310506	0.078817349	0.100321877	-6.53957802
chr10:103452193	0.122926829	-3.790853659	1.768309746	0.078817476	0.100322021	-6.539579346
chr2:207166593	0.137317073	-3.752804878	1.768309258	0.078817558	0.100322107	-6.539580199
chr1:210251373	0.199756098	-3.11804878	1.768306501	0.078818021	0.100322677	-6.539585009
chr4:173522645	0.119146341	-3.952865854	1.76830594	0.078818115	0.100322778	-6.539585987
chr4:101348414	0.116341463	-4.222926829	1.768305034	0.078818267	0.100322953	-6.539587568
chr17:21415423	-0.235365854	4.063658537	-1.768303332	0.078818552	0.100323298	-6.539590537
chr22:29257766	-0.18195122	1.656463415	-1.768303183	0.078818577	0.100323312	-6.539590798
chr17:48817164	0.118536585	-3.991341463	1.768302548	0.078818684	0.100323429	-6.539591906
chr2:120439910	0.156097561	3.101097561	1.768302362	0.078818715	0.10032345	-6.53959223
chr6:25849486	0.201463415	3.292682927	1.768301776	0.078818813	0.100323557	-6.539593253
chr13:40350838	-0.166097561	3.487439024	-1.768300859	0.078818967	0.100323735	-6.539594853
chr5:139680990	-0.177195122	3.577865854	-1.768298951	0.078819287	0.100324124	-6.539598182
chr7:72336671	-0.20195122	-4.03402439	-1.768298746	0.078819321	0.100324149	-6.53959854
chr17:2393637	0.133536585	-4.55347561	1.768297511	0.078819528	0.100324394	-6.539600695
chr4:76421309	0.288536585	-3.513780488	1.76829713	0.078819592	0.100324457	-6.539601359
chr19:1003515	-0.227317073	2.710365854	-1.768295876	0.078819802	0.100324707	-6.539603548
chr15:28132778	0.200487805	3.352804878	1.768294195	0.078820084	0.100325047	-6.53960648
chrX:15854223	0.159512195	-4.033292683	1.76829287	0.078820307	0.1003253	-6.539608793
chr7:150397774	-0.195853659	3.426463415	-1.768292838	0.078820312	0.1003253	-6.539608848
chr21:44319768	-0.173658537	3.423902439	-1.768291173	0.078820591	0.100325637	-6.539611752
chr7:32299031	0.151707317	-4.451707317	1.768290827	0.078820649	0.100325689	-6.539612357
chr15:80418685	0.165243902	3.52652439	1.768290682	0.078820673	0.100325689	-6.53961261
chr17:81070852	-0.176341463	3.501463415	-1.76829067	0.078820675	0.100325689	-6.539612631
chr12:109097799	0.125487805	-3.740060976	1.768290286	0.07882074	0.100325753	-6.539613301
chr1:27669595	0.230731707	-2.344878049	1.768290165	0.07882076	0.100325761	-6.539613512
chr17:47896799	0.122317073	-4.649085366	1.768289761	0.078820828	0.100325828	-6.539614216
chr2:239168326	0.18	3.092073171	1.768289265	0.078820911	0.100325916	-6.539615082
chr9:136418616	-0.168170732	3.659085366	-1.768289027	0.078820951	0.100325948	-6.539615498
chr11:126283118	0.138414634	-3.97652439	1.768288361	0.078821063	0.100326072	-6.53961666
chr17:74982166	0.127317073	-4.081219512	1.768286814	0.078821322	0.100326384	-6.539619358
chr17:3892723	0.140243902	-4.154146341	1.768285816	0.07882149	0.100326579	-6.5396211
chr2:240156677	-0.272682927	1.72804878	-1.768285305	0.078821575	0.100326669	-6.539621991
chr3:12906236	-0.171463415	3.82695122	-1.768285107	0.078821608	0.100326693	-6.539622337
chr16:1379734	0.131463415	-3.931585366	1.768283293	0.078821913	0.100327062	-6.539625502
chr15:35288531	0.198780488	3.037195122	1.768281621	0.078822193	0.100327401	-6.539628419
chr9:37885672	-0.160365854	3.834207317	-1.768279588	0.078822534	0.100327816	-6.539631966
chr4:155667005	0.213902439	-4.281829268	1.768276071	0.078823124	0.100328549	-6.539638102
chr17:12998839	-0.163780488	3.422378049	-1.768275965	0.078823142	0.100328553	-6.539638288
chr2:100958679	-0.178170732	0.698109756	-1.76827563	0.078823198	0.100328606	-6.539638871
chr21:29073750	0.117195122	-4.440060976	1.768273413	0.07882357	0.100329061	-6.53964274
chr2:234953053	0.133292683	-4.347987805	1.768271133	0.078823952	0.10032953	-6.539646717
chr1:67225209	0.19804878	2.48804878	1.768270803	0.078824007	0.100329582	-6.539647293
chr4:75673456	0.154390244	-3.919268293	1.768267944	0.078824487	0.100330174	-6.539652281
chr9:34615181	0.196341463	2.233170732	1.768267228	0.078824607	0.100330308	-6.539653531
chr10:98134901	0.144390244	-4.107439024	1.768265822	0.078824843	0.10033059	-6.539655983
chr11:14074563	-0.182682927	2.902195122	-1.768265187	0.078824949	0.100330707	-6.539657091
chr10:122506506	-0.17	3.610365854	-1.768262135	0.078825461	0.10033134	-6.539662418
chr10:114240135	-0.28097561	-1.231341463	-1.768261283	0.078825604	0.100331488	-6.539663904
chr7:140673370	0.124268293	-4.533719512	1.768261241	0.078825611	0.100331488	-6.539663977
chr2:96760748	0.144146341	-4.079512195	1.768261184	0.07882562	0.100331488	-6.539664076
chr21:37268116	0.166707317	-4.616402439	1.768260229	0.078825781	0.100331674	-6.539665743
chr1:37761654	0.166463415	-0.107865854	1.768259074	0.078825974	0.100331902	-6.539667757
chr2:95682943	0.160121951	-3.591646341	1.768256076	0.078826477	0.100332524	-6.539672989
chr1:21669284	0.125243902	-3.771158537	1.768255321	0.078826604	0.100332666	-6.539674305
chr17:42833436	0.129146341	-4.581158537	1.768254748	0.0788267	0.10033277	-6.539675306
chr6:168518889	-0.227439024	4.425182927	-1.768254095	0.078826809	0.100332891	-6.539676445
chr3:186783929	0.134756098	-3.803597561	1.768253804	0.078826858	0.100332935	-6.539676953
chr13:75537789	0.161829268	-4.14847561	1.768253079	0.07882698	0.100333072	-6.539678218
chr3:197297715	0.145121951	-4.256829268	1.768252774	0.078827031	0.100333118	-6.53967875
chr14:104552483	0.182926829	1.972560976	1.768251703	0.078827211	0.100333329	-6.539680618
chr2:70142346	0.148902439	-3.922134146	1.768251594	0.078827229	0.100333334	-6.539680808
chrX:102125414	0.232073171	-1.614085366	1.768250929	0.07882734	0.100333457	-6.539681969
chr15:90197032	-0.160365854	3.508841463	-1.7682491	0.078827647	0.100333829	-6.53968516
chr1:3090187	0.219390244	3.061402439	1.768248372	0.078827769	0.100333966	-6.539686431
chr5:177938374	-0.177560976	3.006219512	-1.768248175	0.078827802	0.10033399	-6.539686774
chr1:212433142	0.120731707	-4.13195122	1.768244659	0.078828392	0.100334722	-6.539692908
chr17:82941577	0.17195122	2.813292683	1.768244051	0.078828494	0.100334834	-6.539693969
chr1:27959921	0.13804878	-4.127682927	1.768243928	0.078828514	0.100334842	-6.539694184
chr22:24365563	-0.168780488	3.392560976	-1.768242127	0.078828817	0.100335208	-6.539697326
chr1:212514937	-0.267439024	-3.540914634	-1.768239899	0.07882919	0.100335665	-6.539701213
chr10:43138309	0.130487805	-4.510365854	1.76823682	0.078829707	0.100336304	-6.539706584
chr6:137867488	0.120609756	-4.307621951	1.768236058	0.078829834	0.100336448	-6.539707915
chr16:31700818	0.142439024	-4.34902439	1.768233621	0.078830243	0.10033695	-6.539712166
chr12:93569619	0.126707317	-3.72554878	1.768233363	0.078830286	0.100336987	-6.539712616
chr11:69775892	0.199878049	-0.894817073	1.768233247	0.078830306	0.100336993	-6.539712819
chr1:112675148	0.151463415	-4.253902439	1.768232388	0.07883045	0.100337151	-6.539714318
chr1:172666527	-0.203536585	3.535914634	-1.768232336	0.078830459	0.100337151	-6.539714409
chr16:2980307	0.125243902	-4.224695122	1.768231971	0.07883052	0.100337211	-6.539715045
chr2:196068723	0.280853659	-4.247378049	1.768231071	0.078830671	0.100337368	-6.539716615
chr7:83162420	0.142317073	-4.250182927	1.768231061	0.078830672	0.100337368	-6.539716632
chr7:66205409	0.140121951	-4.644207317	1.768230332	0.078830795	0.100337506	-6.539717905
chr5:3028088	-0.240365854	3.487256098	-1.768229327	0.078830963	0.100337702	-6.539719658
chr16:67189027	-0.178292683	2.981097561	-1.768228028	0.078831181	0.100337947	-6.539721924
chr1:145845646	0.118536585	-4.242560976	1.768228005	0.078831185	0.100337947	-6.539721965
chr1:155645823	-0.169878049	1.774207317	-1.768226866	0.078831376	0.100338172	-6.539723951
chr19:58386674	0.167195122	-4.271036585	1.768226536	0.078831431	0.100338224	-6.539724527
chr3:185152917	0.153536585	-4.121280488	1.76822264	0.078832085	0.100339038	-6.539731325
chr17:41572710	0.211585366	2.29847561	1.768221797	0.078832226	0.100339199	-6.539732795
chr1:52403663	-0.134390244	-3.550121951	-1.768220457	0.078832451	0.100339467	-6.539735135
chr6:154742534	-0.199634146	3.483597561	-1.768215215	0.07883333	0.100340568	-6.539744279
chr7:150952800	-0.229634146	3.748231707	-1.768214396	0.078833468	0.100340724	-6.539745708
chr8:142315945	-0.167926829	4.205670732	-1.768214023	0.07883353	0.100340785	-6.53974636
chr11:30017803	0.237073171	-3.198292683	1.768213908	0.07883355	0.100340792	-6.539746561
chr11:18395765	0.116219512	-4.3875	1.768213581	0.078833604	0.100340843	-6.539747131
chr10:85238866	0.207682927	3.386402439	1.768213178	0.078833672	0.100340911	-6.539747833
chr12:47080198	0.120853659	-3.829085366	1.768213059	0.078833692	0.100340918	-6.539748041
chr16:3305648	0.136219512	-4.515304878	1.768212175	0.07883384	0.100341088	-6.539749584
chr20:58179827	0.134634146	-4.410609756	1.768211697	0.07883392	0.100341172	-6.539750418
chrX:46574285	-0.161585366	-1.97152439	-1.768211478	0.078833957	0.1003412	-6.5397508
chr19:30222520	0.144268293	-3.819695122	1.768210769	0.078834076	0.100341333	-6.539752036
chr1:208244601	0.158414634	-3.954695122	1.768210417	0.078834135	0.10034139	-6.539752651
chr17:4782401	-0.186341463	2.882560976	-1.768210221	0.078834168	0.100341414	-6.539752993
chr10:130834784	-0.218780488	3.259512195	-1.768208043	0.078834533	0.10034186	-6.539756793
chr13:51804337	0.121341463	-4.214329268	1.768207115	0.078834689	0.10034204	-6.539758412
chr1:240492926	0.184268293	-1.333841463	1.768205421	0.078834973	0.100342383	-6.539761367
chr18:62326022	0.121707317	-4.419878049	1.768205052	0.078835035	0.100342431	-6.539762011
chr4:70705877	0.103536585	-4.159085366	1.768205027	0.078835039	0.100342431	-6.539762055
chr5:96434562	0.202439024	-3.044878049	1.768203846	0.078835237	0.100342665	-6.539764116
chr20:64075453	0.17597561	2.22554878	1.768201758	0.078835587	0.100343092	-6.539767759
chr16:12565279	0.169390244	3.284817073	1.768199106	0.078836032	0.10034364	-6.539772386
chr15:43824637	0.117560976	-4.121463415	1.768197878	0.078836238	0.100343884	-6.539774528
chr7:144835400	0.109512195	-4.138170732	1.768195724	0.078836599	0.100344325	-6.539778286
chr2:71068656	0.122073171	-4.1075	1.768193704	0.078836938	0.100344738	-6.539781811
chr17:7426930	-0.169756098	3.284634146	-1.768193031	0.078837051	0.100344863	-6.539782983
chr19:5331678	-0.191707317	1.623536585	-1.768192061	0.078837214	0.100345052	-6.539784676
chr2:61471711	0.112682927	-4.302926829	1.768191683	0.078837277	0.100345114	-6.539785335
chr4:134953053	-0.166707317	3.378353659	-1.768190836	0.078837419	0.100345277	-6.539786813
chr10:127447035	-0.17304878	3.235792683	-1.768189759	0.0788376	0.100345489	-6.539788693
chrX:41275984	0.128536585	-3.861829268	1.768189223	0.07883769	0.100345585	-6.539789628
chr7:16775730	-0.146707317	3.311036585	-1.768188789	0.078837763	0.100345659	-6.539790386
chr22:37199669	0.166219512	-4.631402439	1.768187315	0.07883801	0.100345955	-6.539792956
chr13:26558185	0.13304878	-4.340304878	1.768185901	0.078838247	0.100346239	-6.539795424
chr5:145942036	0.234390244	1.460609756	1.76818549	0.078838316	0.100346308	-6.539796141
chr7:129781417	0.177195122	-3.716890244	1.768185148	0.078838373	0.100346363	-6.539796737
chr6:41546614	0.152804878	-3.631768293	1.768182902	0.07883875	0.100346824	-6.539800655
chr4:185127805	0.169146341	-4.048109756	1.768181368	0.078839007	0.100347133	-6.539803332
chr6:149922998	0.220487805	-4.457804878	1.768181085	0.078839055	0.100347164	-6.539803825
chr4:26319570	0.113780488	-4.350426829	1.768181051	0.07883906	0.100347164	-6.539803885
chr7:35256270	0.208292683	-2.61195122	1.76817995	0.078839245	0.100347381	-6.539805807
chr2:120735646	0.171463415	-3.334146341	1.768179447	0.07883933	0.10034747	-6.539806683
chr16:87414191	-0.189756098	3.749146341	-1.768178193	0.07883954	0.100347719	-6.539808871
chr15:25051546	0.197195122	2.323841463	1.768177557	0.078839647	0.100347837	-6.539809982
chr7:44884864	0.128536585	-4.791341463	1.768177145	0.078839716	0.100347906	-6.5398107
chr12:9943395	0.214390244	0.070243902	1.76817664	0.0788398	0.100347996	-6.539811581
chr8:143841623	0.177073171	0.505853659	1.768175255	0.078840033	0.100348273	-6.539813997
chr15:93425041	0.171219512	3.499878049	1.768174918	0.078840089	0.100348327	-6.539814584
chr4:173527245	0.187073171	-3.867682927	1.768171944	0.078840588	0.100348943	-6.539819774
chr1:225882662	0.121829268	-4.2425	1.768170897	0.078840764	0.100349149	-6.539821601
chr11:69639118	0.11597561	-4.256280488	1.768170249	0.078840872	0.100349268	-6.539822731
chr7:24879394	0.171219512	3.295	1.768170166	0.078840886	0.100349268	-6.539822875
chr1:212284657	0.128780488	-4.239268293	1.768167123	0.078841397	0.100349899	-6.539828185
chr15:60591387	0.123292683	-4.34554878	1.768167013	0.078841415	0.100349904	-6.539828377
chr16:3282583	0.125365854	-3.992804878	1.768166348	0.078841527	0.100350028	-6.539829537
chr16:1157912	-0.181097561	3.806890244	-1.76816608	0.078841572	0.100350067	-6.539830004
chr19:3574028	0.180121951	-1.879573171	1.768165793	0.07884162	0.10035011	-6.539830505
chr16:29962542	0.117560976	-4.050243902	1.76816522	0.078841716	0.100350214	-6.539831506
chr3:114315723	0.194390244	3.16402439	1.768164429	0.078841849	0.100350356	-6.539832885
chr14:77027991	0.148536585	-3.709878049	1.768164382	0.078841857	0.100350356	-6.539832967
chr7:92246716	0.149146341	-3.739695122	1.768164297	0.078841871	0.100350356	-6.539833115
chr9:133606527	-0.222682927	1.575609756	-1.76816387	0.078841942	0.100350429	-6.539833861
chr12:123363717	0.169878049	-3.584817073	1.768163034	0.078842083	0.100350589	-6.539835318
chr4:73853880	0.179634146	0.802621951	1.768162627	0.078842151	0.100350657	-6.539836028
chr1:52034234	-0.170121951	3.523719512	-1.76815818	0.078842897	0.100351588	-6.539843787
chr11:64089171	0.246585366	1.272439024	1.76815504	0.078843424	0.10035223	-6.539849265
chr1:180906859	-0.200731707	2.592560976	-1.768155003	0.07884343	0.10035223	-6.539849329
chr16:85742501	-0.15597561	3.206280488	-1.768152172	0.078843905	0.100352816	-6.539854269
chr19:5567627	0.13902439	-4.010487805	1.76814989	0.078844287	0.100353285	-6.539858251
chr12:122500679	0.14695122	-4.365426829	1.768149299	0.078844387	0.100353393	-6.539859281
chr10:6163816	0.142926829	-4.179268293	1.768148561	0.07884451	0.100353532	-6.53986057
chr10:127150240	0.183536585	1.487134146	1.768148381	0.078844541	0.100353552	-6.539860883
chr11:75526391	0.132439024	-4.288414634	1.768148167	0.078844576	0.100353579	-6.539861256
chr11:47186078	0.133170732	-4.142073171	1.768147838	0.078844632	0.100353631	-6.539861831
chr16:58028542	0.170487805	2.99804878	1.768146611	0.078844837	0.10035387	-6.539863971
chr20:50731379	0.14695122	-4.487987805	1.768146546	0.078844848	0.10035387	-6.539864085
chr11:57561160	-0.191829268	2.667987805	-1.768145285	0.07884506	0.100354113	-6.539866285
chr20:49714144	0.137073171	-4.554390244	1.768145236	0.078845068	0.100354113	-6.53986637
chr1:115283797	-0.145365854	3.545365854	-1.768142732	0.078845488	0.10035463	-6.539870739
chr13:114020485	-0.17695122	3.728841463	-1.768142623	0.078845506	0.100354635	-6.539870929
chr10:7407819	0.304756098	-3.995792683	1.768141945	0.07884562	0.100354743	-6.539872111
chr9:105694420	0.154146341	-3.827560976	1.768141935	0.078845622	0.100354743	-6.539872129
chr5:78649312	0.143902439	-4.249634146	1.768141857	0.078845635	0.100354743	-6.539872264
chr6:5085382	0.145121951	-3.804512195	1.768141277	0.078845732	0.100354849	-6.539873278
chr5:159972233	0.25402439	-3.304695122	1.768140804	0.078845812	0.100354931	-6.539874102
chr17:34961315	0.123658537	-4.717439024	1.768140623	0.078845842	0.100354951	-6.539874417
chr4:3313717	0.192195122	3.410609756	1.768140379	0.078845883	0.100354985	-6.539874843
chr11:72584622	0.13097561	-3.392804878	1.768139702	0.078845996	0.100355111	-6.539876024
chr1:155080129	0.16097561	-3.99902439	1.768138293	0.078846233	0.100355394	-6.539878483
chr5:139246549	-0.19804878	-2.752317073	-1.768135469	0.078846706	0.100355978	-6.53988341
chr12:32399618	0.123902439	-4.000609756	1.768135387	0.07884672	0.100355978	-6.539883553
chr12:109279052	-0.191463415	3.238292683	-1.768134319	0.078846899	0.100356187	-6.539885416
chr17:37744122	0.137073171	-4.381219512	1.768132957	0.078847128	0.10035646	-6.539887792
chr4:989459	-0.199146341	3.631280488	-1.768131417	0.078847386	0.100356753	-6.539890479
chr1:94927437	0.174512195	-4.271036585	1.768131411	0.078847387	0.100356753	-6.53989049
chr9:137351267	0.245121951	3.113170732	1.768130841	0.078847483	0.100356857	-6.539891484
chr7:98617537	0.228902439	-4.426280488	1.76813023	0.078847585	0.100356969	-6.539892549
chr9:133163835	0.134756098	-3.900304878	1.768129981	0.078847627	0.100357003	-6.539892984
chr17:34161827	0.259512195	-0.990487805	1.768129066	0.078847781	0.10035718	-6.53989458
chr12:131628714	-0.217195122	3.082256098	-1.768127265	0.078848083	0.100357547	-6.539897722
chrX:104136315	0.159512195	-2.002195122	1.768125748	0.078848337	0.100357852	-6.539900369
chr14:21020449	0.169756098	3.038902439	1.768124913	0.078848477	0.100358012	-6.539901826
chr1:223653250	-0.201829268	3.089207317	-1.768123991	0.078848632	0.100358191	-6.539903435
chr4:152938080	0.123780488	-3.534085366	1.768121933	0.078848977	0.100358612	-6.539907025
chr13:112898457	0.178170732	3.271646341	1.76812173	0.078849011	0.100358637	-6.539907379
chr19:48414594	-0.227926829	-3.626768293	-1.768121556	0.07884904	0.100358656	-6.539907683
chr13:78607453	0.226585366	-3.573902439	1.768120261	0.078849258	0.100358914	-6.539909942
chr2:190180765	0.138170732	-4.254817073	1.768119386	0.078849404	0.100359082	-6.539911468
chr11:69891507	-0.197560976	2.853536585	-1.768119289	0.078849421	0.100359085	-6.539911638
chr10:131032537	-0.203170732	3.587682927	-1.76811734	0.078849748	0.100359482	-6.539915038
chr8:21788011	0.161219512	-3.378902439	1.768117063	0.078849794	0.100359523	-6.539915521
chr2:231271023	0.203170732	3.254512195	1.768116908	0.07884982	0.100359538	-6.539915792
chr19:55600696	0.126829268	-3.775121951	1.768115434	0.078850067	0.100359834	-6.539918363
chr19:2434858	-0.168536585	3.486219512	-1.768115321	0.078850086	0.10035984	-6.539918561
chr16:85799396	0.156463415	-4.644207317	1.768114608	0.078850206	0.100359974	-6.539919804
chr10:60732399	0.255731707	-3.424085366	1.768112915	0.07885049	0.100360317	-6.539922758
chr12:50036042	0.159878049	0.951036585	1.768111728	0.078850689	0.100360552	-6.539924828
chr3:48089367	0.119146341	-3.858719512	1.768111151	0.078850786	0.100360657	-6.539925836
chr15:55993128	0.154634146	-4.168536585	1.768110048	0.078850971	0.100360874	-6.539927759
chr17:8383085	0.126585366	-4.052560976	1.768109585	0.078851048	0.100360955	-6.539928567
chr13:112835628	-0.179634146	3.761890244	-1.768108478	0.078851234	0.100361173	-6.539930498
chr17:50056708	0.137926829	-4.013841463	1.768108114	0.078851295	0.100361232	-6.539931133
chr7:155374551	0.224268293	-3.889695122	1.768107722	0.078851361	0.100361297	-6.539931817
chr22:23793562	-0.157195122	3.200670732	-1.768107317	0.078851429	0.100361365	-6.539932524
chr1:25820289	0.141707317	-4.417926829	1.768106631	0.078851544	0.100361494	-6.539933722
chr14:92105932	0.110365854	-4.228597561	1.768106484	0.078851569	0.100361507	-6.539933977
chr4:56909059	0.129268293	-3.913170732	1.76810595	0.078851658	0.100361602	-6.539934909
chr1:236281468	0.122804878	-4.594329268	1.76810408	0.078851972	0.100361983	-6.539938171
chr4:1659424	0.182317073	3.497621951	1.768102873	0.078852174	0.100362223	-6.539940276
chr16:88260918	-0.174878049	3.457682927	-1.768101283	0.078852441	0.100362544	-6.539943051
chr12:123233425	0.123902439	-4.017560976	1.768100809	0.078852521	0.100362627	-6.539943879
chr10:72125541	0.157926829	3.051402439	1.768100583	0.078852559	0.100362657	-6.539944272
chr1:220878881	0.148414634	-3.825304878	1.768099611	0.078852722	0.100362846	-6.539945968
chr11:78210098	0.160609756	2.644085366	1.768098869	0.078852846	0.100362986	-6.539947262
chr19:45677443	0.135365854	-3.221829268	1.768098673	0.078852879	0.100363009	-6.539947605
chr21:22439295	-0.206585366	3.332317073	-1.76809793	0.078853004	0.10036315	-6.5399489
chr12:121466746	0.155853659	-3.499268293	1.768097717	0.078853039	0.100363177	-6.539949272
chr13:113413529	-0.352439024	3.207073171	-1.768097244	0.078853119	0.100363259	-6.539950097
chr12:389131	0.111585366	-4.299207317	1.768096787	0.078853196	0.10036332	-6.539950895
chr7:73557800	0.117804878	-4.019756098	1.768096786	0.078853196	0.10036332	-6.539950896
chr11:69019263	-0.19402439	2.834817073	-1.768096116	0.078853308	0.100363445	-6.539952066
chr15:68432339	0.189146341	-3.400792683	1.768094227	0.078853625	0.10036383	-6.539955361
chr3:143971389	0.129756098	-3.639756098	1.768090094	0.078854318	0.100364694	-6.539962572
chr19:34254585	0.12402439	-4.165304878	1.768088265	0.078854625	0.100365066	-6.539965762
chr8:83986221	-0.191341463	2.974939024	-1.768087891	0.078854688	0.100365128	-6.539966414
chr22:41514428	-0.185243902	2.907987805	-1.768086812	0.078854869	0.10036534	-6.539968297
chr12:115338144	0.302926829	1.175731707	1.768084288	0.078855292	0.100365861	-6.5399727
chr1:12063463	0.201097561	-4.242743902	1.768083695	0.078855392	0.100365969	-6.539973735
chr1:70354663	0.121219512	-4.080609756	1.768083156	0.078855482	0.100366066	-6.539974676
chr2:238426810	0.126585366	-4.156585366	1.768082266	0.078855632	0.100366237	-6.539976228
chr7:542150	-0.187195122	4.351890244	-1.768078528	0.078856259	0.100367017	-6.53998275
chr15:32870770	-0.177682927	2.706280488	-1.768078223	0.07885631	0.100367064	-6.539983282
chr1:84656153	-0.233902439	3.33804878	-1.768076167	0.078856655	0.100367485	-6.539986868
chr11:93183121	-0.209634146	2.977134146	-1.768075499	0.078856767	0.100367609	-6.539988032
chr8:143939646	0.128658537	-4.083841463	1.768075383	0.078856786	0.100367615	-6.539988236
chr21:33479487	0.111341463	-4.541890244	1.768075068	0.078856839	0.100367664	-6.539988784
chr3:158094752	0.151829268	-4.031646341	1.768074517	0.078856931	0.100367763	-6.539989746
chr6:134174497	0.125365854	-3.712560976	1.768073171	0.078857157	0.100368033	-6.539992095
chr19:11479773	0.151707317	-3.024878049	1.768072947	0.078857195	0.100368062	-6.539992485
chr10:124917605	0.123414634	-3.51597561	1.768072795	0.078857221	0.100368076	-6.539992751
chr1:218364180	-0.192682927	1.811219512	-1.768071485	0.07885744	0.100368337	-6.539995036
chr19:17933321	0.156097561	-3.996341463	1.768068952	0.078857865	0.10036886	-6.539999455
chr14:60248477	0.169634146	-3.592012195	1.768068859	0.078857881	0.100368861	-6.539999616
chr3:43999501	0.125609756	-4.266341463	1.768066503	0.078858276	0.100369346	-6.540003728
chr7:27148072	0.191341463	-2.98554878	1.768066286	0.078858312	0.100369374	-6.540004106
chr17:29930866	0.113170732	-4.10902439	1.768064671	0.078858583	0.100369701	-6.540006923
chr16:22007724	0.121097561	-4.563719512	1.768063059	0.078858854	0.100370027	-6.540009735
chr2:241633278	-0.159512195	3.406219512	-1.768062302	0.078858981	0.10037017	-6.540011055
chr21:43776259	0.131463415	-4.475731707	1.768061068	0.078859188	0.100370415	-6.540013209
chr3:131026976	0.115853659	-4.583170732	1.76806077	0.078859238	0.10037046	-6.540013729
chr16:14200320	-0.161341463	3.928109756	-1.768059062	0.078859524	0.100370807	-6.540016708
chr7:1597589	0.206341463	2.36097561	1.768057268	0.078859825	0.100371171	-6.540019839
chr8:144393776	-0.184512195	3.6775	-1.76805614	0.078860015	0.100371394	-6.540021806
[truncated: 998,000+ more rows]
